# Supplementary material for: Beyond wingtips: backbone alkylation affects the orientation of N-heterocyclic carbenes on gold nanoparticles
Source: Chem Sci. 2026 Jan 12;17(13):6717–26. doi: 10.1039/d5sc05986k (PMC12892494; doi:10.1039/d5sc05986k)
Supplement: SC-017-D5SC05986K-s002 [file SC-017-D5SC05986K-s002.cif]

# Supplementary Information (SI) for Chemical Science.
# This journal is © The Royal Society of Chemistry 2026

####################################################################### 
# 
# This file contains crystal structure data downloaded from the 
# Cambridge Structural Database (CSD) hosted by the Cambridge 
# Crystallographic Data Centre (CCDC).
# 
# Full information about CCDC data access policies and citation 
# guidelines are available at http://www.ccdc.cam.ac.uk/access/V1 
# 
# Audit and citation data items may have been added by the CCDC. 
# Please retain this information to preserve the provenance of 
# this file and to allow appropriate attribution of the data. 
# 
#######################################################################

data_(RO)2NHCiPr-AuBr
_database_code_depnum_ccdc_archive 'CCDC 2410266'
loop_
_audit_author_name
_audit_author_address
'Sakiat Hossain'
;Queens University
Canada
;
_audit_update_record             
;
2025-02-26 deposited with the CCDC.	2026-01-12 downloaded from the CCDC.
;
_audit_creation_date             2024-12-13
_audit_creation_method           
;
Olex2 1.5
(compiled 2024.02.16 svn.r378c4104 for OlexSys, GUI svn.r6928)
;
_shelx_SHELXL_version_number     2019/3
_chemical_name_common            ?
_chemical_name_systematic        ?
_chemical_formula_moiety         'C37 H66 Au Br N2 O2'
_chemical_formula_sum            'C37 H66 Au Br N2 O2'
_chemical_formula_weight         847.79
_chemical_melting_point          ?
loop_
_atom_type_symbol
_atom_type_description
_atom_type_scat_dispersion_real
_atom_type_scat_dispersion_imag
_atom_type_scat_source
C C 0.0033 0.0016 'International Tables Vol C Tables 4.2.6.8 and 6.1.1.4'
H H 0.0000 0.0000 'International Tables Vol C Tables 4.2.6.8 and 6.1.1.4'
Au Au -2.0133 8.8022 'International Tables Vol C Tables 4.2.6.8 and 6.1.1.4'
Br Br -0.2901 2.4595 'International Tables Vol C Tables 4.2.6.8 and 6.1.1.4'
N N 0.0061 0.0033 'International Tables Vol C Tables 4.2.6.8 and 6.1.1.4'
O O 0.0106 0.0060 'International Tables Vol C Tables 4.2.6.8 and 6.1.1.4'

_shelx_space_group_comment       
;
The symmetry employed for this shelxl refinement is uniquely defined
by the following loop, which should always be used as a source of
symmetry information in preference to the above space-group names.
They are only intended as comments.
;
_space_group_crystal_system      monoclinic
_space_group_IT_number           14
_space_group_name_H-M_alt        'P 1 21/c 1'
_space_group_name_Hall           '-P 2ybc'
loop_
_space_group_symop_operation_xyz
'x, y, z'
'-x, y+1/2, -z+1/2'
'-x, -y, -z'
'x, -y-1/2, z-1/2'

_cell_length_a                   10.6121(5)
_cell_length_b                   11.5625(7)
_cell_length_c                   32.624(2)
_cell_angle_alpha                90
_cell_angle_beta                 97.069(3)
_cell_angle_gamma                90
_cell_volume                     3972.6(4)
_cell_formula_units_Z            4
_cell_measurement_reflns_used    4560
_cell_measurement_temperature    298(2)
_cell_measurement_theta_max      18.576
_cell_measurement_theta_min      2.164
_shelx_estimated_absorpt_T_max   ?
_shelx_estimated_absorpt_T_min   ?
_exptl_absorpt_coefficient_mu    4.740
_exptl_absorpt_correction_T_max  0.5585
_exptl_absorpt_correction_T_min  0.3642
_exptl_absorpt_correction_type   multi-scan
_exptl_absorpt_process_details   
;
SADABS-2016/2 (Bruker,2016/2) was used for absorption correction.
wR2(int) was 0.1271 before and 0.1121 after correction.
The Ratio of minimum to maximum transmission is 0.6521.
The \l/2 correction factor is Not present.
;
_exptl_absorpt_special_details   ?
_exptl_crystal_colour            colorless
_exptl_crystal_density_diffrn    1.417
_exptl_crystal_density_meas      ?
_exptl_crystal_density_method    ?
_exptl_crystal_description       plate
_exptl_crystal_F_000             1728
_exptl_crystal_size_max          0.139
_exptl_crystal_size_mid          0.12
_exptl_crystal_size_min          0.05
_exptl_transmission_factor_max   ?
_exptl_transmission_factor_min   ?
_diffrn_reflns_av_R_equivalents  0.1826
_diffrn_reflns_av_unetI/netI     0.0603
_diffrn_reflns_Laue_measured_fraction_full 0.997
_diffrn_reflns_Laue_measured_fraction_max 0.997
_diffrn_reflns_limit_h_max       9
_diffrn_reflns_limit_h_min       -9
_diffrn_reflns_limit_k_max       10
_diffrn_reflns_limit_k_min       -10
_diffrn_reflns_limit_l_max       29
_diffrn_reflns_limit_l_min       -29
_diffrn_reflns_number            53212
_diffrn_reflns_point_group_measured_fraction_full 0.997
_diffrn_reflns_point_group_measured_fraction_max 0.997
_diffrn_reflns_theta_full        18.958
_diffrn_reflns_theta_max         18.958
_diffrn_reflns_theta_min         1.870
_diffrn_ambient_temperature      298.00
_diffrn_detector                 'Bruker APEX2 area detector'
_diffrn_detector_area_resol_mean ?
_diffrn_detector_type            'CCD area detector'
_diffrn_measured_fraction_theta_full 0.997
_diffrn_measured_fraction_theta_max 0.997
_diffrn_measurement_device       'three-circle diffractometer'
_diffrn_measurement_device_type  ?
_diffrn_measurement_method       ?
_diffrn_radiation_monochromator  'mirror optics'
_diffrn_radiation_probe          x-ray
_diffrn_radiation_type           MoK\a
_diffrn_radiation_wavelength     0.71073
_diffrn_source                   ?
_diffrn_source_current           1.0
_diffrn_source_power             0.05
_diffrn_source_type              'Incoatec I\ms'
_diffrn_source_voltage           50.0
_reflns_Friedel_coverage         0.000
_reflns_Friedel_fraction_full    .
_reflns_Friedel_fraction_max     .
_reflns_number_gt                2239
_reflns_number_total             3174
_reflns_special_details          
;
 Reflections were merged by SHELXL according to the crystal
 class for the calculation of statistics and refinement.
 
 _reflns_Friedel_fraction is defined as the number of unique
 Friedel pairs measured divided by the number that would be
 possible theoretically, ignoring centric projections and
 systematic absences.
;
_reflns_threshold_expression     'I > 2\s(I)'
_computing_cell_refinement       'SAINT V8.40B (?, 2016)'
_computing_data_collection       ?
_computing_data_reduction        'SAINT V8.40B (?, 2016)'
_computing_molecular_graphics    'Olex2 1.5 (Dolomanov et al., 2009)'
_computing_publication_material  'Olex2 1.5 (Dolomanov et al., 2009)'
_computing_structure_refinement  'SHELXL 2019/3 (Sheldrick, 2015)'
_computing_structure_solution    'SHELXT 2018/2 (Sheldrick, 2018)'
_refine_diff_density_max         1.883
_refine_diff_density_min         -1.174
_refine_diff_density_rms         0.186
_refine_ls_extinction_coef       .
_refine_ls_extinction_method     none
_refine_ls_goodness_of_fit_ref   1.092
_refine_ls_hydrogen_treatment    constr
_refine_ls_matrix_type           full
_refine_ls_number_parameters     172
_refine_ls_number_reflns         3174
_refine_ls_number_restraints     35
_refine_ls_R_factor_all          0.1166
_refine_ls_R_factor_gt           0.0802
_refine_ls_restrained_S_all      1.090
_refine_ls_shift/su_max          0.000
_refine_ls_shift/su_mean         0.000
_refine_ls_structure_factor_coef Fsqd
_refine_ls_weighting_details     
'w=1/[\s^2^(Fo^2^)+(0.0935P)^2^+90.5774P] where P=(Fo^2^+2Fc^2^)/3'
_refine_ls_weighting_scheme      calc
_refine_ls_wR_factor_gt          0.2019
_refine_ls_wR_factor_ref         0.2329
_refine_special_details          ?
_olex2_refinement_description    
;
1. Fixed Uiso
 At 1.2 times of:
  All C(H) groups, All C(H,H) groups
 At 1.5 times of:
  All C(H,H,H) groups
2. Restrained distances
 C2-C1 = C3-C2 = C4-C3 = C5-C4 = C6-C5 = C7-C6 = C8-C7 = C9-C8 = C9-C10 = C11-
 C10 = C12-C11
 1.54 with sigma of 0.02
 O2-C13 = C14-C13 = C15-C14 = C16-C15 = C17-C16 = C18-C17 = C19-C18 = C20-C19 =
  C21-C20 = C22-C21 = C23-C22 = C24-C23
 1.54 with sigma of 0.02
3. Uiso/Uaniso restraints and constraints
Uanis(N2) \\sim Ueq, Uanis(N1) \\sim Ueq: with sigma of 0.01 and sigma for
terminal atoms of 0.05
Uanis(C1) = Uanis(C8) = Uanis(C15) = Uanis(C19) = Uanis(C21) = Uanis(C33) =
Uanis(C17) = Uanis(C34) = Uanis(C14) = Uanis(C9) = Uanis(C16) = Uanis(C18) =
Uanis(C5) = Uanis(C20) = Uanis(C10) = Uanis(C7) = Uanis(C22) = Uanis(C3) =
Uanis(C4) = Uanis(C24) = Uanis(C6) = Uanis(C2) = Uanis(C12)
Uanis(C13) = Uanis(C35) = Uanis(C1) = Uanis(C8) = Uanis(C15) = Uanis(C19) =
Uanis(C21) = Uanis(C33) = Uanis(C17) = Uanis(C34) = Uanis(C14) = Uanis(C9) =
Uanis(C16) = Uanis(C18) = Uanis(C5) = Uanis(C20) = Uanis(C10) = Uanis(C7) =
Uanis(C22) = Uanis(C3) = Uanis(C4) = Uanis(C24)
Uanis(C1) = Uanis(C2) = Uanis(C3) = Uanis(C4) = Uanis(C5) = Uanis(C6) =
Uanis(C7) = Uanis(C8) = Uanis(C9) = Uanis(C10) = Uanis(C11) = Uanis(C12)
Uanis(C13) = Uanis(C14) = Uanis(C15) = Uanis(C16) = Uanis(C17) = Uanis(C18) =
Uanis(C19) = Uanis(C20) = Uanis(C21) = Uanis(C22) = Uanis(C23) = Uanis(C24)
Uanis(C26) = Uanis(C27) = Uanis(C28) = Uanis(C29) = Uanis(C30) = Uanis(C25)
Uanis(C32) = Uanis(C34) = Uanis(C33) = Uanis(C37) = Uanis(C36) = Uanis(C35)
Uanis(O2) = Uanis(O1)
4.a Ternary CH refined with riding coordinates:
 C32(H32), C35(H35)
4.b Secondary CH2 refined with riding coordinates:
 C23(H23A,H23B), C13(H13A,H13B), C1(H1A,H1B), C8(H8A,H8B), C15(H15A,H15B),
 C19(H19A,H19B), C21(H21A,H21B), C17(H17A,H17B), C14(H14A,H14B), C9(H9A,H9B),
 C16(H16A,H16B), C18(H18A,H18B), C5(H5A,H5B), C20(H20A,H20B), C10(H10A,H10B),
 C7(H7A,H7B), C22(H22A,H22B), C3(H3A,H3B), C4(H4A,H4B), C6(H6A,H6B), C2(H2A,
 H2B), C11(H11A,H11B)
4.c Aromatic/amide H refined with riding coordinates:
 C27(H27), C30(H30)
4.d Fitted hexagon refined as free rotating group:
 C27(C28,C29,C30,C25,C26)
4.e Idealised Me refined as rotating group:
 C36(H36A,H36B,H36C), C37(H37A,H37B,H37C), C33(H33A,H33B,H33C), C34(H34A,H34B,
 H34C), C24(H24A,H24B,H24C), C12(H12A,H12B,H12C)
;
_atom_sites_solution_hydrogens   geom
_atom_sites_solution_primary     dual
_atom_sites_solution_secondary   ?
loop_
_atom_site_label
_atom_site_type_symbol
_atom_site_fract_x
_atom_site_fract_y
_atom_site_fract_z
_atom_site_U_iso_or_equiv
_atom_site_adp_type
_atom_site_occupancy
_atom_site_site_symmetry_order
_atom_site_calc_flag
_atom_site_refinement_flags_posn
_atom_site_refinement_flags_adp
_atom_site_refinement_flags_occupancy
_atom_site_disorder_assembly
_atom_site_disorder_group
Au Au 0.25868(9) 1.05915(10) 0.20412(4) 0.0832(6) Uani 1 1 d . . . . .
Br Br 0.2634(2) 1.2272(3) 0.16161(10) 0.1019(11) Uani 1 1 d . . . . .
O1 O 0.0765(15) 0.5651(14) 0.3494(6) 0.091(4) Uani 1 1 d . . . . .
C31 C 0.254(2) 0.9202(18) 0.2402(7) 0.060(6) Uani 1 1 d . . . . .
O2 O 0.3262(14) 0.5489(14) 0.3643(5) 0.091(4) Uani 1 1 d D . . . .
N1 N 0.1411(18) 0.8815(17) 0.2526(6) 0.077(6) Uani 1 1 d . U . . .
N2 N 0.345(2) 0.8673(18) 0.2617(6) 0.080(6) Uani 1 1 d . U . . .
C27 C 0.3566(9) 0.7004(14) 0.3144(5) 0.079(3) Uani 1 1 d G . . . .
H27 H 0.444434 0.692286 0.318318 0.095 Uiso 1 1 calc R U . . .
C28 C 0.3006(12) 0.7821(13) 0.2866(5) 0.079(3) Uani 1 1 d G . . . .
C29 C 0.1694(13) 0.7943(12) 0.2807(5) 0.079(3) Uani 1 1 d G . . . .
C30 C 0.0940(9) 0.7248(14) 0.3025(5) 0.079(3) Uani 1 1 d G . . . .
H30 H 0.006177 0.733000 0.298541 0.095 Uiso 1 1 calc R U . . .
C25 C 0.1500(12) 0.6432(13) 0.3303(5) 0.079(3) Uani 1 1 d G . . . .
C26 C 0.2813(13) 0.6310(13) 0.3362(5) 0.079(3) Uani 1 1 d G . . . .
C23 C 1.215(2) -0.071(2) 0.6205(9) 0.1114(19) Uani 1 1 d D . . . .
H23A H 1.259001 -0.091988 0.597374 0.134 Uiso 1 1 calc R U . . .
H23B H 1.255382 -0.001808 0.632977 0.134 Uiso 1 1 calc R U . . .
C36 C -0.066(3) 0.828(3) 0.2135(9) 0.1114(19) Uani 1 1 d . . . . .
H36A H -0.015852 0.785879 0.195838 0.167 Uiso 1 1 calc R U . . .
H36B H -0.138179 0.861134 0.197133 0.167 Uiso 1 1 calc R U . . .
H36C H -0.094358 0.775513 0.233356 0.167 Uiso 1 1 calc R U . . .
C37 C -0.054(3) 0.981(3) 0.2707(9) 0.1114(19) Uani 1 1 d . . . . .
H37A H -0.062657 0.925971 0.292148 0.167 Uiso 1 1 calc R U . . .
H37B H -0.137072 1.007365 0.259172 0.167 Uiso 1 1 calc R U . . .
H37C H -0.005270 1.046097 0.282065 0.167 Uiso 1 1 calc R U . . .
C32 C 0.485(3) 0.875(3) 0.2593(10) 0.1114(19) Uani 1 1 d . . . . .
H32 H 0.524083 0.821296 0.280327 0.134 Uiso 1 1 calc R U . . .
C13 C 0.4677(19) 0.542(2) 0.3768(9) 0.1114(19) Uani 1 1 d D . . . .
H13A H 0.501843 0.614679 0.387649 0.134 Uiso 1 1 calc R U . . .
H13B H 0.511605 0.518391 0.353757 0.134 Uiso 1 1 calc R U . . .
C35 C 0.014(3) 0.923(3) 0.2359(10) 0.1114(19) Uani 1 1 d . . . . .
H35 H 0.026123 0.983287 0.215514 0.134 Uiso 1 1 calc R U . . .
C1 C 0.053(3) 0.604(2) 0.3892(9) 0.1114(19) Uani 1 1 d D . . . .
H1A H 0.004906 0.675434 0.387051 0.134 Uiso 1 1 calc R U . . .
H1B H 0.132002 0.616586 0.406835 0.134 Uiso 1 1 calc R U . . .
C8 C 0.442(2) 0.166(2) 0.5578(8) 0.1114(19) Uani 1 1 d D . . . .
H8A H 0.387150 0.177463 0.579274 0.134 Uiso 1 1 calc R U . . .
H8B H 0.502981 0.228247 0.559652 0.134 Uiso 1 1 calc R U . . .
C15 C 0.619(2) 0.426(2) 0.4240(9) 0.1114(19) Uani 1 1 d D . . . .
H15A H 0.660329 0.496841 0.434151 0.134 Uiso 1 1 calc R U . . .
H15B H 0.659556 0.398626 0.400763 0.134 Uiso 1 1 calc R U . . .
C19 C 0.917(2) 0.180(2) 0.5226(8) 0.1114(19) Uani 1 1 d D . . . .
H19A H 0.963175 0.248182 0.533012 0.134 Uiso 1 1 calc R U . . .
H19B H 0.957194 0.150819 0.499526 0.134 Uiso 1 1 calc R U . . .
C21 C 1.067(2) 0.059(2) 0.5724(9) 0.1114(19) Uani 1 1 d D . . . .
H21A H 1.107834 0.127074 0.585139 0.134 Uiso 1 1 calc R U . . .
H21B H 1.110797 0.037287 0.549239 0.134 Uiso 1 1 calc R U . . .
C33 C 0.515(3) 0.830(3) 0.2198(9) 0.1114(19) Uani 1 1 d . . . . .
H33A H 0.489499 0.750266 0.216982 0.167 Uiso 1 1 calc R U . . .
H33B H 0.605378 0.835030 0.218929 0.167 Uiso 1 1 calc R U . . .
H33C H 0.471738 0.874117 0.197578 0.167 Uiso 1 1 calc R U . . .
C17 C 0.769(2) 0.307(2) 0.4733(9) 0.1114(19) Uani 1 1 d D . . . .
H17A H 0.810279 0.280208 0.450205 0.134 Uiso 1 1 calc R U . . .
H17B H 0.811173 0.376754 0.484015 0.134 Uiso 1 1 calc R U . . .
C34 C 0.533(3) 0.987(3) 0.2716(9) 0.1114(19) Uani 1 1 d . . . . .
H34A H 0.498580 1.043375 0.251929 0.167 Uiso 1 1 calc R U . . .
H34B H 0.624129 0.986144 0.272925 0.167 Uiso 1 1 calc R U . . .
H34C H 0.509772 1.005277 0.298352 0.167 Uiso 1 1 calc R U . . .
C14 C 0.477(2) 0.449(2) 0.4102(9) 0.1114(19) Uani 1 1 d D . . . .
H14A H 0.436154 0.378256 0.399478 0.134 Uiso 1 1 calc R U . . .
H14B H 0.436211 0.474712 0.433518 0.134 Uiso 1 1 calc R U . . .
C9 C 0.512(3) 0.050(2) 0.5653(8) 0.1114(19) Uani 1 1 d D . . . .
H9A H 0.450531 -0.012281 0.563150 0.134 Uiso 1 1 calc R U . . .
H9B H 0.566996 0.038962 0.543989 0.134 Uiso 1 1 calc R U . . .
C16 C 0.631(2) 0.334(2) 0.4583(8) 0.1114(19) Uani 1 1 d D . . . .
H16A H 0.589176 0.362144 0.481322 0.134 Uiso 1 1 calc R U . . .
H16B H 0.587591 0.264125 0.447998 0.134 Uiso 1 1 calc R U . . .
C18 C 0.781(2) 0.215(2) 0.5068(9) 0.1114(19) Uani 1 1 d D . . . .
H18A H 0.735356 0.146644 0.496133 0.134 Uiso 1 1 calc R U . . .
H18B H 0.740824 0.243124 0.529920 0.134 Uiso 1 1 calc R U . . .
C5 C 0.211(2) 0.286(2) 0.4664(8) 0.1114(19) Uani 1 1 d D . . . .
H5A H 0.150399 0.223530 0.465548 0.134 Uiso 1 1 calc R U . . .
H5B H 0.265846 0.271830 0.445208 0.134 Uiso 1 1 calc R U . . .
C20 C 0.929(2) 0.088(2) 0.5566(9) 0.1114(19) Uani 1 1 d D . . . .
H20A H 0.887163 0.115655 0.579446 0.134 Uiso 1 1 calc R U . . .
H20B H 0.886321 0.018339 0.545984 0.134 Uiso 1 1 calc R U . . .
C10 C 0.591(3) 0.046(2) 0.6074(8) 0.1114(19) Uani 1 1 d D . . . .
H10A H 0.538998 0.064722 0.628937 0.134 Uiso 1 1 calc R U . . .
H10B H 0.660550 0.100301 0.608666 0.134 Uiso 1 1 calc R U . . .
C7 C 0.361(2) 0.170(2) 0.5155(8) 0.1114(19) Uani 1 1 d D . . . .
H7A H 0.298746 0.108207 0.513744 0.134 Uiso 1 1 calc R U . . .
H7B H 0.414912 0.158192 0.494052 0.134 Uiso 1 1 calc R U . . .
C22 C 1.077(2) -0.040(2) 0.6040(9) 0.1114(19) Uani 1 1 d D . . . .
H22A H 1.031597 -0.018848 0.626977 0.134 Uiso 1 1 calc R U . . .
H22B H 1.035547 -0.108525 0.591128 0.134 Uiso 1 1 calc R U . . .
C3 C 0.051(2) 0.395(2) 0.4157(8) 0.1114(19) Uani 1 1 d D . . . .
H3A H -0.007565 0.330760 0.416612 0.134 Uiso 1 1 calc R U . . .
H3B H 0.101256 0.380341 0.393258 0.134 Uiso 1 1 calc R U . . .
C4 C 0.139(2) 0.400(2) 0.4563(8) 0.1114(19) Uani 1 1 d D . . . .
H4A H 0.089380 0.417503 0.478529 0.134 Uiso 1 1 calc R U . . .
H4B H 0.199997 0.461689 0.454892 0.134 Uiso 1 1 calc R U . . .
C24 C 1.230(3) -0.169(2) 0.6524(8) 0.1114(19) Uani 1 1 d D . . . .
H24A H 1.282900 -0.228188 0.643222 0.167 Uiso 1 1 calc R U . . .
H24B H 1.147806 -0.200627 0.655473 0.167 Uiso 1 1 calc R U . . .
H24C H 1.267822 -0.139097 0.678512 0.167 Uiso 1 1 calc R U . . .
C6 C 0.292(2) 0.286(2) 0.5084(8) 0.1114(19) Uani 1 1 d D . . . .
H6A H 0.237807 0.299174 0.529917 0.134 Uiso 1 1 calc R U . . .
H6B H 0.353261 0.348620 0.509576 0.134 Uiso 1 1 calc R U . . .
C2 C -0.024(2) 0.507(2) 0.4070(9) 0.1114(19) Uani 1 1 d D . . . .
H2A H -0.052721 0.534089 0.432486 0.134 Uiso 1 1 calc R U . . .
H2B H -0.099182 0.490955 0.387634 0.134 Uiso 1 1 calc R U . . .
C12 C 0.729(2) -0.088(3) 0.6535(8) 0.1114(19) Uani 1 1 d D . . . .
H12A H 0.790247 -0.148098 0.651344 0.167 Uiso 1 1 calc R U . . .
H12B H 0.680078 -0.105541 0.675514 0.167 Uiso 1 1 calc R U . . .
H12C H 0.772762 -0.015660 0.659246 0.167 Uiso 1 1 calc R U . . .
C11 C 0.642(3) -0.078(2) 0.6133(8) 0.1114(19) Uani 1 1 d D . . . .
H11A H 0.571992 -0.131906 0.613497 0.134 Uiso 1 1 calc R U . . .
H11B H 0.688463 -0.098701 0.590475 0.134 Uiso 1 1 calc R U . . .

loop_
_atom_site_aniso_label
_atom_site_aniso_U_11
_atom_site_aniso_U_22
_atom_site_aniso_U_33
_atom_site_aniso_U_23
_atom_site_aniso_U_13
_atom_site_aniso_U_12
Au 0.0481(7) 0.0901(9) 0.1128(10) 0.0082(7) 0.0156(5) -0.0049(6)
Br 0.0605(17) 0.111(2) 0.134(3) 0.025(2) 0.0124(16) -0.0080(16)
O1 0.070(8) 0.079(8) 0.122(10) 0.018(7) 0.011(7) -0.015(7)
C31 0.029(13) 0.054(16) 0.094(18) -0.009(13) -0.002(12) -0.011(12)
O2 0.070(8) 0.079(8) 0.122(10) 0.018(7) 0.011(7) -0.015(7)
N1 0.062(9) 0.075(9) 0.091(9) 0.001(8) 0.000(8) -0.004(8)
N2 0.067(9) 0.082(9) 0.092(9) 0.005(8) 0.012(8) -0.021(8)
C27 0.052(6) 0.072(8) 0.116(10) 0.014(6) 0.015(6) 0.007(6)
C28 0.052(6) 0.072(8) 0.116(10) 0.014(6) 0.015(6) 0.007(6)
C29 0.052(6) 0.072(8) 0.116(10) 0.014(6) 0.015(6) 0.007(6)
C30 0.052(6) 0.072(8) 0.116(10) 0.014(6) 0.015(6) 0.007(6)
C25 0.052(6) 0.072(8) 0.116(10) 0.014(6) 0.015(6) 0.007(6)
C26 0.052(6) 0.072(8) 0.116(10) 0.014(6) 0.015(6) 0.007(6)
C23 0.081(4) 0.121(5) 0.132(5) 0.009(4) 0.013(3) 0.003(3)
C36 0.081(4) 0.121(5) 0.132(5) 0.009(4) 0.013(3) 0.003(3)
C37 0.081(4) 0.121(5) 0.132(5) 0.009(4) 0.013(3) 0.003(3)
C32 0.081(4) 0.121(5) 0.132(5) 0.009(4) 0.013(3) 0.003(3)
C13 0.081(4) 0.121(5) 0.132(5) 0.009(4) 0.013(3) 0.003(3)
C35 0.081(4) 0.121(5) 0.132(5) 0.009(4) 0.013(3) 0.003(3)
C1 0.081(4) 0.121(5) 0.132(5) 0.009(4) 0.013(3) 0.003(3)
C8 0.081(4) 0.121(5) 0.132(5) 0.009(4) 0.013(3) 0.003(3)
C15 0.081(4) 0.121(5) 0.132(5) 0.009(4) 0.013(3) 0.003(3)
C19 0.081(4) 0.121(5) 0.132(5) 0.009(4) 0.013(3) 0.003(3)
C21 0.081(4) 0.121(5) 0.132(5) 0.009(4) 0.013(3) 0.003(3)
C33 0.081(4) 0.121(5) 0.132(5) 0.009(4) 0.013(3) 0.003(3)
C17 0.081(4) 0.121(5) 0.132(5) 0.009(4) 0.013(3) 0.003(3)
C34 0.081(4) 0.121(5) 0.132(5) 0.009(4) 0.013(3) 0.003(3)
C14 0.081(4) 0.121(5) 0.132(5) 0.009(4) 0.013(3) 0.003(3)
C9 0.081(4) 0.121(5) 0.132(5) 0.009(4) 0.013(3) 0.003(3)
C16 0.081(4) 0.121(5) 0.132(5) 0.009(4) 0.013(3) 0.003(3)
C18 0.081(4) 0.121(5) 0.132(5) 0.009(4) 0.013(3) 0.003(3)
C5 0.081(4) 0.121(5) 0.132(5) 0.009(4) 0.013(3) 0.003(3)
C20 0.081(4) 0.121(5) 0.132(5) 0.009(4) 0.013(3) 0.003(3)
C10 0.081(4) 0.121(5) 0.132(5) 0.009(4) 0.013(3) 0.003(3)
C7 0.081(4) 0.121(5) 0.132(5) 0.009(4) 0.013(3) 0.003(3)
C22 0.081(4) 0.121(5) 0.132(5) 0.009(4) 0.013(3) 0.003(3)
C3 0.081(4) 0.121(5) 0.132(5) 0.009(4) 0.013(3) 0.003(3)
C4 0.081(4) 0.121(5) 0.132(5) 0.009(4) 0.013(3) 0.003(3)
C24 0.081(4) 0.121(5) 0.132(5) 0.009(4) 0.013(3) 0.003(3)
C6 0.081(4) 0.121(5) 0.132(5) 0.009(4) 0.013(3) 0.003(3)
C2 0.081(4) 0.121(5) 0.132(5) 0.009(4) 0.013(3) 0.003(3)
C12 0.081(4) 0.121(5) 0.132(5) 0.009(4) 0.013(3) 0.003(3)
C11 0.081(4) 0.121(5) 0.132(5) 0.009(4) 0.013(3) 0.003(3)

_geom_special_details            
;
 All esds (except the esd in the dihedral angle between two l.s. planes)
 are estimated using the full covariance matrix.  The cell esds are taken
 into account individually in the estimation of esds in distances, angles
 and torsion angles; correlations between esds in cell parameters are only
 used when they are defined by crystal symmetry.  An approximate (isotropic)
 treatment of cell esds is used for estimating esds involving l.s. planes.
;
loop_
_geom_bond_atom_site_label_1
_geom_bond_atom_site_label_2
_geom_bond_distance
_geom_bond_site_symmetry_2
_geom_bond_publ_flag
Au Br 2.391(3) . ?
Au C31 2.00(2) . ?
O1 C25 1.389(18) . ?
O1 C1 1.43(3) . ?
C31 N1 1.38(3) . ?
C31 N2 1.28(3) . ?
O2 C26 1.365(18) . ?
O2 C13 1.509(17) . ?
N1 C29 1.37(2) . ?
N1 C35 1.47(3) . ?
N2 C28 1.40(2) . ?
N2 C32 1.49(3) . ?
C27 H27 0.9300 . ?
C27 C28 1.3900 . ?
C27 C26 1.3900 . ?
C28 C29 1.3900 . ?
C29 C30 1.3900 . ?
C30 H30 0.9300 . ?
C30 C25 1.3900 . ?
C25 C26 1.3900 . ?
C23 H23A 0.9700 . ?
C23 H23B 0.9700 . ?
C23 C22 1.537(18) . ?
C23 C24 1.536(18) . ?
C36 H36A 0.9600 . ?
C36 H36B 0.9600 . ?
C36 H36C 0.9600 . ?
C36 C35 1.53(4) . ?
C37 H37A 0.9600 . ?
C37 H37B 0.9600 . ?
C37 H37C 0.9600 . ?
C37 C35 1.57(4) . ?
C32 H32 0.9800 . ?
C32 C33 1.47(4) . ?
C32 C34 1.43(4) . ?
C13 H13A 0.9700 . ?
C13 H13B 0.9700 . ?
C13 C14 1.525(18) . ?
C35 H35 0.9800 . ?
C1 H1A 0.9700 . ?
C1 H1B 0.9700 . ?
C1 C2 1.540(18) . ?
C8 H8A 0.9700 . ?
C8 H8B 0.9700 . ?
C8 C9 1.535(18) . ?
C8 C7 1.532(18) . ?
C15 H15A 0.9700 . ?
C15 H15B 0.9700 . ?
C15 C14 1.534(18) . ?
C15 C16 1.536(18) . ?
C19 H19A 0.9700 . ?
C19 H19B 0.9700 . ?
C19 C18 1.523(18) . ?
C19 C20 1.526(18) . ?
C21 H21A 0.9700 . ?
C21 H21B 0.9700 . ?
C21 C20 1.521(18) . ?
C21 C22 1.539(18) . ?
C33 H33A 0.9600 . ?
C33 H33B 0.9600 . ?
C33 H33C 0.9600 . ?
C17 H17A 0.9700 . ?
C17 H17B 0.9700 . ?
C17 C16 1.520(18) . ?
C17 C18 1.517(18) . ?
C34 H34A 0.9600 . ?
C34 H34B 0.9600 . ?
C34 H34C 0.9600 . ?
C14 H14A 0.9700 . ?
C14 H14B 0.9700 . ?
C9 H9A 0.9700 . ?
C9 H9B 0.9700 . ?
C9 C10 1.521(18) . ?
C16 H16A 0.9700 . ?
C16 H16B 0.9700 . ?
C18 H18A 0.9700 . ?
C18 H18B 0.9700 . ?
C5 H5A 0.9700 . ?
C5 H5B 0.9700 . ?
C5 C4 1.531(18) . ?
C5 C6 1.523(18) . ?
C20 H20A 0.9700 . ?
C20 H20B 0.9700 . ?
C10 H10A 0.9700 . ?
C10 H10B 0.9700 . ?
C10 C11 1.536(18) . ?
C7 H7A 0.9700 . ?
C7 H7B 0.9700 . ?
C7 C6 1.534(18) . ?
C22 H22A 0.9700 . ?
C22 H22B 0.9700 . ?
C3 H3A 0.9700 . ?
C3 H3B 0.9700 . ?
C3 C4 1.526(18) . ?
C3 C2 1.535(18) . ?
C4 H4A 0.9700 . ?
C4 H4B 0.9700 . ?
C24 H24A 0.9600 . ?
C24 H24B 0.9600 . ?
C24 H24C 0.9600 . ?
C6 H6A 0.9700 . ?
C6 H6B 0.9700 . ?
C2 H2A 0.9700 . ?
C2 H2B 0.9700 . ?
C12 H12A 0.9600 . ?
C12 H12B 0.9600 . ?
C12 H12C 0.9600 . ?
C12 C11 1.513(18) . ?
C11 H11A 0.9700 . ?
C11 H11B 0.9700 . ?

loop_
_geom_angle_atom_site_label_1
_geom_angle_atom_site_label_2
_geom_angle_atom_site_label_3
_geom_angle
_geom_angle_site_symmetry_1
_geom_angle_site_symmetry_3
_geom_angle_publ_flag
C31 Au Br 179.2(6) . . ?
C25 O1 C1 112.2(17) . . ?
N1 C31 Au 121.1(16) . . ?
N2 C31 Au 129.4(16) . . ?
N2 C31 N1 108(2) . . ?
C26 O2 C13 118.3(15) . . ?
C31 N1 C35 125(2) . . ?
C29 N1 C31 107.8(17) . . ?
C29 N1 C35 127(2) . . ?
C31 N2 C28 111.4(18) . . ?
C31 N2 C32 129(2) . . ?
C28 N2 C32 119(2) . . ?
C28 C27 H27 120.0 . . ?
C28 C27 C26 120.0 . . ?
C26 C27 H27 120.0 . . ?
C27 C28 N2 135.2(13) . . ?
C27 C28 C29 120.0 . . ?
C29 C28 N2 104.8(13) . . ?
N1 C29 C28 107.5(13) . . ?
N1 C29 C30 132.5(13) . . ?
C30 C29 C28 120.0 . . ?
C29 C30 H30 120.0 . . ?
C29 C30 C25 120.0 . . ?
C25 C30 H30 120.0 . . ?
O1 C25 C30 121.0(12) . . ?
O1 C25 C26 118.7(12) . . ?
C26 C25 C30 120.0 . . ?
O2 C26 C27 124.8(12) . . ?
O2 C26 C25 115.2(12) . . ?
C25 C26 C27 120.0 . . ?
H23A C23 H23B 107.5 . . ?
C22 C23 H23A 108.5 . . ?
C22 C23 H23B 108.5 . . ?
C24 C23 H23A 108.5 . . ?
C24 C23 H23B 108.5 . . ?
C24 C23 C22 115(2) . . ?
H36A C36 H36B 109.5 . . ?
H36A C36 H36C 109.5 . . ?
H36B C36 H36C 109.5 . . ?
C35 C36 H36A 109.5 . . ?
C35 C36 H36B 109.5 . . ?
C35 C36 H36C 109.5 . . ?
H37A C37 H37B 109.5 . . ?
H37A C37 H37C 109.5 . . ?
H37B C37 H37C 109.5 . . ?
C35 C37 H37A 109.5 . . ?
C35 C37 H37B 109.5 . . ?
C35 C37 H37C 109.5 . . ?
N2 C32 H32 105.5 . . ?
C33 C32 N2 111(2) . . ?
C33 C32 H32 105.5 . . ?
C34 C32 N2 111(3) . . ?
C34 C32 H32 105.5 . . ?
C34 C32 C33 117(3) . . ?
O2 C13 H13A 111.3 . . ?
O2 C13 H13B 111.3 . . ?
O2 C13 C14 102.2(17) . . ?
H13A C13 H13B 109.2 . . ?
C14 C13 H13A 111.3 . . ?
C14 C13 H13B 111.3 . . ?
N1 C35 C36 112(2) . . ?
N1 C35 C37 111(2) . . ?
N1 C35 H35 107.3 . . ?
C36 C35 C37 112(2) . . ?
C36 C35 H35 107.3 . . ?
C37 C35 H35 107.3 . . ?
O1 C1 H1A 110.5 . . ?
O1 C1 H1B 110.5 . . ?
O1 C1 C2 106(2) . . ?
H1A C1 H1B 108.7 . . ?
C2 C1 H1A 110.5 . . ?
C2 C1 H1B 110.5 . . ?
H8A C8 H8B 107.9 . . ?
C9 C8 H8A 109.1 . . ?
C9 C8 H8B 109.1 . . ?
C7 C8 H8A 109.1 . . ?
C7 C8 H8B 109.1 . . ?
C7 C8 C9 112(2) . . ?
H15A C15 H15B 108.3 . . ?
C14 C15 H15A 110.0 . . ?
C14 C15 H15B 110.0 . . ?
C14 C15 C16 108.7(19) . . ?
C16 C15 H15A 110.0 . . ?
C16 C15 H15B 110.0 . . ?
H19A C19 H19B 107.5 . . ?
C18 C19 H19A 108.5 . . ?
C18 C19 H19B 108.5 . . ?
C18 C19 C20 115(2) . . ?
C20 C19 H19A 108.5 . . ?
C20 C19 H19B 108.5 . . ?
H21A C21 H21B 107.9 . . ?
C20 C21 H21A 109.2 . . ?
C20 C21 H21B 109.2 . . ?
C20 C21 C22 112.2(19) . . ?
C22 C21 H21A 109.2 . . ?
C22 C21 H21B 109.2 . . ?
C32 C33 H33A 109.5 . . ?
C32 C33 H33B 109.5 . . ?
C32 C33 H33C 109.5 . . ?
H33A C33 H33B 109.5 . . ?
H33A C33 H33C 109.5 . . ?
H33B C33 H33C 109.5 . . ?
H17A C17 H17B 107.9 . . ?
C16 C17 H17A 109.2 . . ?
C16 C17 H17B 109.2 . . ?
C18 C17 H17A 109.2 . . ?
C18 C17 H17B 109.2 . . ?
C18 C17 C16 112(2) . . ?
C32 C34 H34A 109.5 . . ?
C32 C34 H34B 109.5 . . ?
C32 C34 H34C 109.5 . . ?
H34A C34 H34B 109.5 . . ?
H34A C34 H34C 109.5 . . ?
H34B C34 H34C 109.5 . . ?
C13 C14 C15 107.9(19) . . ?
C13 C14 H14A 110.1 . . ?
C13 C14 H14B 110.1 . . ?
C15 C14 H14A 110.1 . . ?
C15 C14 H14B 110.1 . . ?
H14A C14 H14B 108.4 . . ?
C8 C9 H9A 109.2 . . ?
C8 C9 H9B 109.2 . . ?
H9A C9 H9B 107.9 . . ?
C10 C9 C8 112(2) . . ?
C10 C9 H9A 109.2 . . ?
C10 C9 H9B 109.2 . . ?
C15 C16 H16A 109.3 . . ?
C15 C16 H16B 109.3 . . ?
C17 C16 C15 111.6(19) . . ?
C17 C16 H16A 109.3 . . ?
C17 C16 H16B 109.3 . . ?
H16A C16 H16B 108.0 . . ?
C19 C18 H18A 108.4 . . ?
C19 C18 H18B 108.4 . . ?
C17 C18 C19 115(2) . . ?
C17 C18 H18A 108.4 . . ?
C17 C18 H18B 108.4 . . ?
H18A C18 H18B 107.5 . . ?
H5A C5 H5B 107.7 . . ?
C4 C5 H5A 108.8 . . ?
C4 C5 H5B 108.8 . . ?
C6 C5 H5A 108.8 . . ?
C6 C5 H5B 108.8 . . ?
C6 C5 C4 114(2) . . ?
C19 C20 H20A 108.9 . . ?
C19 C20 H20B 108.9 . . ?
C21 C20 C19 113(2) . . ?
C21 C20 H20A 108.9 . . ?
C21 C20 H20B 108.9 . . ?
H20A C20 H20B 107.8 . . ?
C9 C10 H10A 110.3 . . ?
C9 C10 H10B 110.3 . . ?
C9 C10 C11 107(2) . . ?
H10A C10 H10B 108.5 . . ?
C11 C10 H10A 110.3 . . ?
C11 C10 H10B 110.3 . . ?
C8 C7 H7A 109.3 . . ?
C8 C7 H7B 109.3 . . ?
C8 C7 C6 112(2) . . ?
H7A C7 H7B 107.9 . . ?
C6 C7 H7A 109.3 . . ?
C6 C7 H7B 109.3 . . ?
C23 C22 C21 112.9(19) . . ?
C23 C22 H22A 109.0 . . ?
C23 C22 H22B 109.0 . . ?
C21 C22 H22A 109.0 . . ?
C21 C22 H22B 109.0 . . ?
H22A C22 H22B 107.8 . . ?
H3A C3 H3B 107.9 . . ?
C4 C3 H3A 109.2 . . ?
C4 C3 H3B 109.2 . . ?
C4 C3 C2 112(2) . . ?
C2 C3 H3A 109.2 . . ?
C2 C3 H3B 109.2 . . ?
C5 C4 H4A 109.0 . . ?
C5 C4 H4B 109.0 . . ?
C3 C4 C5 113(2) . . ?
C3 C4 H4A 109.0 . . ?
C3 C4 H4B 109.0 . . ?
H4A C4 H4B 107.8 . . ?
C23 C24 H24A 109.5 . . ?
C23 C24 H24B 109.5 . . ?
C23 C24 H24C 109.5 . . ?
H24A C24 H24B 109.5 . . ?
H24A C24 H24C 109.5 . . ?
H24B C24 H24C 109.5 . . ?
C5 C6 C7 110(2) . . ?
C5 C6 H6A 109.7 . . ?
C5 C6 H6B 109.7 . . ?
C7 C6 H6A 109.7 . . ?
C7 C6 H6B 109.7 . . ?
H6A C6 H6B 108.2 . . ?
C1 C2 H2A 108.9 . . ?
C1 C2 H2B 108.9 . . ?
C3 C2 C1 113(2) . . ?
C3 C2 H2A 108.9 . . ?
C3 C2 H2B 108.9 . . ?
H2A C2 H2B 107.7 . . ?
H12A C12 H12B 109.5 . . ?
H12A C12 H12C 109.5 . . ?
H12B C12 H12C 109.5 . . ?
C11 C12 H12A 109.5 . . ?
C11 C12 H12B 109.5 . . ?
C11 C12 H12C 109.5 . . ?
C10 C11 H11A 109.6 . . ?
C10 C11 H11B 109.6 . . ?
C12 C11 C10 110(2) . . ?
C12 C11 H11A 109.6 . . ?
C12 C11 H11B 109.6 . . ?
H11A C11 H11B 108.1 . . ?

loop_
_geom_torsion_atom_site_label_1
_geom_torsion_atom_site_label_2
_geom_torsion_atom_site_label_3
_geom_torsion_atom_site_label_4
_geom_torsion
_geom_torsion_site_symmetry_1
_geom_torsion_site_symmetry_2
_geom_torsion_site_symmetry_3
_geom_torsion_site_symmetry_4
_geom_torsion_publ_flag
Au C31 N1 C29 -173.1(14) . . . . ?
Au C31 N1 C35 11(3) . . . . ?
Au C31 N2 C28 172.8(15) . . . . ?
Au C31 N2 C32 -16(4) . . . . ?
O1 C25 C26 O2 -6.8(17) . . . . ?
O1 C25 C26 C27 173.7(17) . . . . ?
O1 C1 C2 C3 66(3) . . . . ?
C31 N1 C29 C28 2.0(19) . . . . ?
C31 N1 C29 C30 -179.3(14) . . . . ?
C31 N1 C35 C36 116(3) . . . . ?
C31 N1 C35 C37 -118(3) . . . . ?
C31 N2 C28 C27 178.4(16) . . . . ?
C31 N2 C28 C29 -5(2) . . . . ?
C31 N2 C32 C33 -66(4) . . . . ?
C31 N2 C32 C34 67(4) . . . . ?
O2 C13 C14 C15 176(2) . . . . ?
N1 C31 N2 C28 6(3) . . . . ?
N1 C31 N2 C32 178(2) . . . . ?
N1 C29 C30 C25 -179(2) . . . . ?
N2 C31 N1 C29 -5(2) . . . . ?
N2 C31 N1 C35 179(2) . . . . ?
N2 C28 C29 N1 1.4(15) . . . . ?
N2 C28 C29 C30 -177.4(15) . . . . ?
C27 C28 C29 N1 178.8(16) . . . . ?
C27 C28 C29 C30 0.0 . . . . ?
C28 N2 C32 C33 105(3) . . . . ?
C28 N2 C32 C34 -122(3) . . . . ?
C28 C27 C26 O2 -179.5(18) . . . . ?
C28 C27 C26 C25 0.0 . . . . ?
C28 C29 C30 C25 0.0 . . . . ?
C29 N1 C35 C36 -60(3) . . . . ?
C29 N1 C35 C37 66(3) . . . . ?
C29 C30 C25 O1 -173.6(17) . . . . ?
C29 C30 C25 C26 0.0 . . . . ?
C30 C25 C26 O2 179.5(16) . . . . ?
C30 C25 C26 C27 0.0 . . . . ?
C25 O1 C1 C2 -177.8(17) . . . . ?
C26 O2 C13 C14 176(2) . . . . ?
C26 C27 C28 N2 176(2) . . . . ?
C26 C27 C28 C29 0.0 . . . . ?
C32 N2 C28 C27 6(3) . . . . ?
C32 N2 C28 C29 -177.3(19) . . . . ?
C13 O2 C26 C27 8(3) . . . . ?
C13 O2 C26 C25 -171.8(17) . . . . ?
C35 N1 C29 C28 178(2) . . . . ?
C35 N1 C29 C30 -3(3) . . . . ?
C1 O1 C25 C30 -95.6(19) . . . . ?
C1 O1 C25 C26 90.7(19) . . . . ?
C8 C9 C10 C11 173(2) . . . . ?
C8 C7 C6 C5 -179(2) . . . . ?
C14 C15 C16 C17 180(3) . . . . ?
C9 C8 C7 C6 -180(2) . . . . ?
C9 C10 C11 C12 176(2) . . . . ?
C16 C15 C14 C13 179(2) . . . . ?
C16 C17 C18 C19 178(3) . . . . ?
C18 C19 C20 C21 -178(3) . . . . ?
C18 C17 C16 C15 -179(3) . . . . ?
C20 C19 C18 C17 179(3) . . . . ?
C20 C21 C22 C23 -180(3) . . . . ?
C7 C8 C9 C10 -179(2) . . . . ?
C22 C21 C20 C19 -175(3) . . . . ?
C4 C5 C6 C7 -180(2) . . . . ?
C4 C3 C2 C1 80(3) . . . . ?
C24 C23 C22 C21 180(2) . . . . ?
C6 C5 C4 C3 -176(2) . . . . ?
C2 C3 C4 C5 178(2) . . . . ?

_shelx_res_file                  
;
TITL mo_ccAR_306_data_28Oct2024_0m_a.res in P2(1)/c
    mo_ccar_306_data_28oct2024_0m_a.res
    created by SHELXL-2019/3 at 19:42:44 on 13-Dec-2024
REM Old TITL mo_ccAR_306_data_28Oct2024_0m in P2(1)/c
REM SHELXT solution in P2(1)/c: R1 0.206, Rweak 0.011, Alpha 0.052
REM <I/s> 0.223 for 232 systematic absences, Orientation as input
REM Formula found by SHELXT: C12 Au Br N4 O4
REM LIST 4
CELL 0.71073 10.6121 11.5625 32.6242 90 97.069 90
ZERR 4 0.0005 0.0007 0.002 0 0.003 0
LATT 1
SYMM -X,0.5+Y,0.5-Z
SFAC C H Au Br N O
UNIT 148 264 4 4 8 8
EADP C1 > C12
EADP C13 > C24
EADP C1 C2 C3 C4 C5 C6 C7 C8 C9 C10 C11 C12
EADP C13 C14 C15 C16 C17 C18 C19 C20 C21 C22 C23 C24
DFIX 1.54 C2 C1 C3 C2 C4 C3 C5 C4 C6 C5 C7 C6 C8 C7 C9 C8 C9 C10 C11 C10 =
 C12 C11
DFIX 1.54 O2 C13 C14 C13 C15 C14 C16 C15 C17 C16 C18 C17 C19 C18 C20 C19 =
 C21 C20 C22 C21 C23 C22 C24 C23
EADP C26 C27 C28 C29 C30 C25
EADP C32 C34 C33 C37 C36 C35
EADP O2 O1
ISOR 0.01 0.05 N2 N1

L.S. 10
PLAN  18
TEMP 24.85
CONF
LIST 4
BOND
MORE -1
BOND $H
fmap 2
acta
REM <olex2.extras>
REM <HklSrc "%.\\mo_ccAR_306_data_28Oct2024_0m_a.hkl">
REM </olex2.extras>

WGHT    0.093500   90.577400
FVAR       0.16782
AU    3    0.258685    1.059152    0.204119    11.00000    0.04807    0.09008 =
         0.11279    0.00820    0.01558   -0.00486
BR    4    0.263400    1.227170    0.161614    11.00000    0.06045    0.11149 =
         0.13387    0.02514    0.01237   -0.00799
O1    6    0.076480    0.565132    0.349352    11.00000    0.07037    0.07934 =
         0.12209    0.01822    0.01134   -0.01501
C31   1    0.253990    0.920173    0.240242    11.00000    0.02926    0.05401 =
         0.09415   -0.00924   -0.00245   -0.01085
O2    6    0.326180    0.548932    0.364328    11.00000    0.07037    0.07934 =
         0.12209    0.01822    0.01134   -0.01501
N1    5    0.141084    0.881520    0.252620    11.00000    0.06200    0.07519 =
         0.09060    0.00107    0.00046   -0.00442
N2    5    0.345484    0.867345    0.261701    11.00000    0.06695    0.08228 =
         0.09188    0.00480    0.01164   -0.02067
AFIX  66
C27   1    0.356594    0.700447    0.314354    11.00000    0.05174    0.07187 =
         0.11561    0.01396    0.01509    0.00711
AFIX  43
H27   2    0.444434    0.692286    0.318318    11.00000   -1.20000
AFIX  65
C28   1    0.300645    0.782135    0.286602    11.00000    0.05174    0.07187 =
         0.11561    0.01396    0.01509    0.00711
C29   1    0.169357    0.794332    0.280677    11.00000    0.05174    0.07187 =
         0.11561    0.01396    0.01509    0.00711
C30   1    0.094017    0.724839    0.302505    11.00000    0.05174    0.07187 =
         0.11561    0.01396    0.01509    0.00711
AFIX  43
H30   2    0.006177    0.733000    0.298541    11.00000   -1.20000
AFIX  65
C25   1    0.149965    0.643150    0.330257    11.00000    0.05174    0.07187 =
         0.11561    0.01396    0.01509    0.00711
C26   1    0.281252    0.630953    0.336182    11.00000    0.05174    0.07187 =
         0.11561    0.01396    0.01509    0.00711
AFIX   0
C23   1    1.214602   -0.070541    0.620513    11.00000    0.08144    0.12066 =
         0.13229    0.00939    0.01334    0.00261
AFIX  23
H23A  2    1.259001   -0.091988    0.597374    11.00000   -1.20000
H23B  2    1.255382   -0.001808    0.632977    11.00000   -1.20000
AFIX   0
C36   1   -0.065972    0.827559    0.213476    11.00000    0.08144    0.12066 =
         0.13229    0.00939    0.01334    0.00261
AFIX 137
H36A  2   -0.015852    0.785879    0.195838    11.00000   -1.50000
H36B  2   -0.138179    0.861134    0.197133    11.00000   -1.50000
H36C  2   -0.094358    0.775513    0.233356    11.00000   -1.50000
AFIX   0
C37   1   -0.054354    0.981337    0.270717    11.00000    0.08144    0.12066 =
         0.13229    0.00939    0.01334    0.00261
AFIX 137
H37A  2   -0.062657    0.925971    0.292148    11.00000   -1.50000
H37B  2   -0.137072    1.007365    0.259172    11.00000   -1.50000
H37C  2   -0.005270    1.046097    0.282065    11.00000   -1.50000
AFIX   0
C32   1    0.484612    0.874991    0.259309    11.00000    0.08144    0.12066 =
         0.13229    0.00939    0.01334    0.00261
AFIX  13
H32   2    0.524083    0.821296    0.280327    11.00000   -1.20000
AFIX   0
C13   1    0.467664    0.541502    0.376812    11.00000    0.08144    0.12066 =
         0.13229    0.00939    0.01334    0.00261
AFIX  23
H13A  2    0.501843    0.614679    0.387649    11.00000   -1.20000
H13B  2    0.511605    0.518391    0.353757    11.00000   -1.20000
AFIX   0
C35   1    0.014364    0.923297    0.235921    11.00000    0.08144    0.12066 =
         0.13229    0.00939    0.01334    0.00261
AFIX  13
H35   2    0.026123    0.983287    0.215514    11.00000   -1.20000
AFIX   0
C1    1    0.052729    0.603741    0.389225    11.00000    0.08144    0.12066 =
         0.13229    0.00939    0.01334    0.00261
AFIX  23
H1A   2    0.004906    0.675434    0.387051    11.00000   -1.20000
H1B   2    0.132002    0.616586    0.406835    11.00000   -1.20000
AFIX   0
C8    1    0.441539    0.165774    0.557816    11.00000    0.08144    0.12066 =
         0.13229    0.00939    0.01334    0.00261
AFIX  23
H8A   2    0.387150    0.177463    0.579274    11.00000   -1.20000
H8B   2    0.502981    0.228247    0.559652    11.00000   -1.20000
AFIX   0
C15   1    0.618812    0.425905    0.423983    11.00000    0.08144    0.12066 =
         0.13229    0.00939    0.01334    0.00261
AFIX  23
H15A  2    0.660329    0.496841    0.434151    11.00000   -1.20000
H15B  2    0.659556    0.398626    0.400763    11.00000   -1.20000
AFIX   0
C19   1    0.916921    0.179767    0.522607    11.00000    0.08144    0.12066 =
         0.13229    0.00939    0.01334    0.00261
AFIX  23
H19A  2    0.963175    0.248182    0.533012    11.00000   -1.20000
H19B  2    0.957194    0.150819    0.499526    11.00000   -1.20000
AFIX   0
C21   1    1.066517    0.058955    0.572381    11.00000    0.08144    0.12066 =
         0.13229    0.00939    0.01334    0.00261
AFIX  23
H21A  2    1.107834    0.127074    0.585139    11.00000   -1.20000
H21B  2    1.110797    0.037287    0.549239    11.00000   -1.20000
AFIX   0
C33   1    0.515467    0.829695    0.219792    11.00000    0.08144    0.12066 =
         0.13229    0.00939    0.01334    0.00261
AFIX 137
H33A  2    0.489499    0.750266    0.216982    11.00000   -1.50000
H33B  2    0.605378    0.835030    0.218929    11.00000   -1.50000
H33C  2    0.471738    0.874117    0.197578    11.00000   -1.50000
AFIX   0
C17   1    0.768641    0.306792    0.473329    11.00000    0.08144    0.12066 =
         0.13229    0.00939    0.01334    0.00261
AFIX  23
H17A  2    0.810279    0.280208    0.450205    11.00000   -1.20000
H17B  2    0.811173    0.376754    0.484015    11.00000   -1.20000
AFIX   0
C34   1    0.533267    0.986609    0.271641    11.00000    0.08144    0.12066 =
         0.13229    0.00939    0.01334    0.00261
AFIX 137
H34A  2    0.498580    1.043375    0.251929    11.00000   -1.50000
H34B  2    0.624129    0.986144    0.272925    11.00000   -1.50000
H34C  2    0.509772    1.005277    0.298352    11.00000   -1.50000
AFIX   0
C14   1    0.477487    0.448682    0.410243    11.00000    0.08144    0.12066 =
         0.13229    0.00939    0.01334    0.00261
AFIX  23
H14A  2    0.436154    0.378256    0.399478    11.00000   -1.20000
H14B  2    0.436211    0.474712    0.433518    11.00000   -1.20000
AFIX   0
C9    1    0.511895    0.050273    0.565269    11.00000    0.08144    0.12066 =
         0.13229    0.00939    0.01334    0.00261
AFIX  23
H9A   2    0.450531   -0.012281    0.563150    11.00000   -1.20000
H9B   2    0.566996    0.038962    0.543989    11.00000   -1.20000
AFIX   0
C16   1    0.630565    0.334238    0.458328    11.00000    0.08144    0.12066 =
         0.13229    0.00939    0.01334    0.00261
AFIX  23
H16A  2    0.589176    0.362144    0.481322    11.00000   -1.20000
H16B  2    0.587591    0.264125    0.447998    11.00000   -1.20000
AFIX   0
C18   1    0.781335    0.214961    0.506775    11.00000    0.08144    0.12066 =
         0.13229    0.00939    0.01334    0.00261
AFIX  23
H18A  2    0.735356    0.146644    0.496133    11.00000   -1.20000
H18B  2    0.740824    0.243124    0.529920    11.00000   -1.20000
AFIX   0
C5    1    0.211174    0.286406    0.466384    11.00000    0.08144    0.12066 =
         0.13229    0.00939    0.01334    0.00261
AFIX  23
H5A   2    0.150399    0.223530    0.465548    11.00000   -1.20000
H5B   2    0.265846    0.271830    0.445208    11.00000   -1.20000
AFIX   0
C20   1    0.929343    0.088182    0.556562    11.00000    0.08144    0.12066 =
         0.13229    0.00939    0.01334    0.00261
AFIX  23
H20A  2    0.887163    0.115655    0.579446    11.00000   -1.20000
H20B  2    0.886321    0.018339    0.545984    11.00000   -1.20000
AFIX   0
C10   1    0.590929    0.045549    0.607418    11.00000    0.08144    0.12066 =
         0.13229    0.00939    0.01334    0.00261
AFIX  23
H10A  2    0.538998    0.064722    0.628937    11.00000   -1.20000
H10B  2    0.660550    0.100301    0.608666    11.00000   -1.20000
AFIX   0
C7    1    0.360740    0.170222    0.515548    11.00000    0.08144    0.12066 =
         0.13229    0.00939    0.01334    0.00261
AFIX  23
H7A   2    0.298746    0.108207    0.513744    11.00000   -1.20000
H7B   2    0.414912    0.158192    0.494052    11.00000   -1.20000
AFIX   0
C22   1    1.076605   -0.040428    0.603991    11.00000    0.08144    0.12066 =
         0.13229    0.00939    0.01334    0.00261
AFIX  23
H22A  2    1.031597   -0.018848    0.626977    11.00000   -1.20000
H22B  2    1.035547   -0.108525    0.591128    11.00000   -1.20000
AFIX   0
C3    1    0.051172    0.394712    0.415680    11.00000    0.08144    0.12066 =
         0.13229    0.00939    0.01334    0.00261
AFIX  23
H3A   2   -0.007565    0.330760    0.416612    11.00000   -1.20000
H3B   2    0.101256    0.380341    0.393258    11.00000   -1.20000
AFIX   0
C4    1    0.139179    0.399639    0.456325    11.00000    0.08144    0.12066 =
         0.13229    0.00939    0.01334    0.00261
AFIX  23
H4A   2    0.089380    0.417503    0.478529    11.00000   -1.20000
H4B   2    0.199997    0.461689    0.454892    11.00000   -1.20000
AFIX   0
C24   1    1.229698   -0.168830    0.652422    11.00000    0.08144    0.12066 =
         0.13229    0.00939    0.01334    0.00261
AFIX 137
H24A  2    1.282900   -0.228188    0.643222    11.00000   -1.50000
H24B  2    1.147806   -0.200627    0.655473    11.00000   -1.50000
H24C  2    1.267822   -0.139097    0.678512    11.00000   -1.50000
AFIX   0
C6    1    0.291657    0.286358    0.508383    11.00000    0.08144    0.12066 =
         0.13229    0.00939    0.01334    0.00261
AFIX  23
H6A   2    0.237807    0.299174    0.529917    11.00000   -1.20000
H6B   2    0.353261    0.348620    0.509576    11.00000   -1.20000
AFIX   0
C2    1   -0.024366    0.507087    0.407001    11.00000    0.08144    0.12066 =
         0.13229    0.00939    0.01334    0.00261
AFIX  23
H2A   2   -0.052721    0.534089    0.432486    11.00000   -1.20000
H2B   2   -0.099182    0.490955    0.387634    11.00000   -1.20000
AFIX   0
C12   1    0.729284   -0.087765    0.653527    11.00000    0.08144    0.12066 =
         0.13229    0.00939    0.01334    0.00261
AFIX 137
H12A  2    0.790247   -0.148098    0.651344    11.00000   -1.50000
H12B  2    0.680078   -0.105541    0.675514    11.00000   -1.50000
H12C  2    0.772762   -0.015660    0.659246    11.00000   -1.50000
AFIX   0
C11   1    0.642229   -0.078303    0.613303    11.00000    0.08144    0.12066 =
         0.13229    0.00939    0.01334    0.00261
AFIX  23
H11A  2    0.571992   -0.131906    0.613497    11.00000   -1.20000
H11B  2    0.688463   -0.098701    0.590475    11.00000   -1.20000
AFIX   0
HKLF 4


REM  mo_ccAR_306_data_28Oct2024_0m_a.res in P2(1)/c
REM wR2 = 0.2329, GooF = S = 1.092, Restrained GooF = 1.090 for all data
REM R1 = 0.0802 for 2239 Fo > 4sig(Fo) and 0.1166 for all 3174 data
REM 172 parameters refined using 35 restraints

END

WGHT      0.0935     90.5450

REM Highest difference peak  1.883,  deepest hole -1.174,  1-sigma level  0.186
Q1    1   0.2447  1.0756  0.1615  11.00000  0.05    1.88
Q2    1   1.2536 -0.3979  0.6628  11.00000  0.05    1.67
Q3    1   0.2600  1.1795  0.2008  11.00000  0.05    1.66
Q4    1   0.2703  1.0602  0.2501  11.00000  0.05    1.64
Q5    1   0.7631 -0.0573  0.6129  11.00000  0.05    1.38
Q6    1   0.2575  0.8394  0.2055  11.00000  0.05    1.09
Q7    1  -0.2568  0.7172  0.2506  11.00000  0.05    1.07
Q8    1   0.2494  1.2724  0.1227  11.00000  0.05    0.94
Q9    1   0.2470  0.9349  0.1987  11.00000  0.05    0.91
Q10   1   0.7291 -0.0832  0.6921  11.00000  0.05    0.86
Q11   1   0.7285 -0.1742  0.6383  11.00000  0.05    0.82
Q12   1   0.2277  0.2282  0.4316  11.00000  0.05    0.75
Q13   1   0.2709  1.3521  0.1699  11.00000  0.05    0.75
Q14   1   0.2754  0.7430  0.2334  11.00000  0.05    0.68
Q15   1   1.2225 -0.2315  0.6245  11.00000  0.05    0.65
Q16   1   0.7483  0.2751  0.5297  11.00000  0.05    0.63
Q17   1   1.2838 -0.1374  0.6569  11.00000  0.05    0.62
Q18   1   0.2644  0.0726  0.4692  11.00000  0.05    0.59
;
_shelx_res_checksum              18873
_olex2_submission_special_instructions 'No special instructions were received'
# start Validation Reply Form
_vrf_THETM01_1-AuBr              
;
PROBLEM: The value of sine(theta_max)/wavelength is less than 0.550
RESPONSE: Crystal is inherently weakly diffracting due to the presence of two
long carbon chains in the molecule.
;
# end Validation Reply Form
_chemical_properties_physical    Heat-sensitive,Light-sensitive
_exptl_crystal_preparation       Luminescent
####################################################################### 
# 
# This file contains crystal structure data downloaded from the 
# Cambridge Structural Database (CSD) hosted by the Cambridge 
# Crystallographic Data Centre (CCDC).
# 
# Full information about CCDC data access policies and citation 
# guidelines are available at http://www.ccdc.cam.ac.uk/access/V1 
# 
# Audit and citation data items may have been added by the CCDC. 
# Please retain this information to preserve the provenance of 
# this file and to allow appropriate attribution of the data. 
# 
#######################################################################

data_(RO)2NHCEt-AuBr
_database_code_depnum_ccdc_archive 'CCDC 2410267'
loop_
_audit_author_name
_audit_author_address
'Sakiat Hossain'
;Queens University
Canada
;
_audit_update_record             
;
2025-02-26 deposited with the CCDC.	2026-01-12 downloaded from the CCDC.
;
_audit_creation_date             2024-11-24
_audit_creation_method           
;
Olex2 1.5
(compiled 2024.02.16 svn.r378c4104 for OlexSys, GUI svn.r6928)
;
_shelx_SHELXL_version_number     2019/3
_chemical_name_common            ?
_chemical_name_systematic        ?
_chemical_formula_moiety         'C35 H62 Au Br N2 O2'
_chemical_formula_sum            'C35 H62 Au Br N2 O2'
_chemical_formula_weight         819.74
_chemical_melting_point          ?
loop_
_atom_type_symbol
_atom_type_description
_atom_type_scat_dispersion_real
_atom_type_scat_dispersion_imag
_atom_type_scat_source
C C 0.0033 0.0016 'International Tables Vol C Tables 4.2.6.8 and 6.1.1.4'
H H 0.0000 0.0000 'International Tables Vol C Tables 4.2.6.8 and 6.1.1.4'
Au Au -2.0133 8.8022 'International Tables Vol C Tables 4.2.6.8 and 6.1.1.4'
Br Br -0.2901 2.4595 'International Tables Vol C Tables 4.2.6.8 and 6.1.1.4'
N N 0.0061 0.0033 'International Tables Vol C Tables 4.2.6.8 and 6.1.1.4'
O O 0.0106 0.0060 'International Tables Vol C Tables 4.2.6.8 and 6.1.1.4'

_shelx_space_group_comment       
;
The symmetry employed for this shelxl refinement is uniquely defined
by the following loop, which should always be used as a source of
symmetry information in preference to the above space-group names.
They are only intended as comments.
;
_space_group_crystal_system      monoclinic
_space_group_IT_number           14
_space_group_name_H-M_alt        'P 1 21/n 1'
_space_group_name_Hall           '-P 2yn'
loop_
_space_group_symop_operation_xyz
'x, y, z'
'-x+1/2, y+1/2, -z+1/2'
'-x, -y, -z'
'x-1/2, -y-1/2, z-1/2'

_cell_length_a                   10.6050(3)
_cell_length_b                   32.8095(10)
_cell_length_c                   11.2301(3)
_cell_angle_alpha                90
_cell_angle_beta                 91.4620(10)
_cell_angle_gamma                90
_cell_volume                     3906.18(19)
_cell_formula_units_Z            4
_cell_measurement_reflns_used    9995
_cell_measurement_temperature    298(2)
_cell_measurement_theta_max      24.203
_cell_measurement_theta_min      2.198
_shelx_estimated_absorpt_T_max   0.699
_shelx_estimated_absorpt_T_min   0.532
_exptl_absorpt_coefficient_mu    4.818
_exptl_absorpt_correction_T_max  0.7454
_exptl_absorpt_correction_T_min  0.5332
_exptl_absorpt_correction_type   multi-scan
_exptl_absorpt_process_details   
;
SADABS-2016/2 (Bruker,2016/2) was used for absorption correction.
wR2(int) was 0.0843 before and 0.0621 after correction.
The Ratio of minimum to maximum transmission is 0.7153.
The \l/2 correction factor is Not present.
;
_exptl_absorpt_special_details   ?
_exptl_crystal_colour            colourless
_exptl_crystal_colour_primary    colourless
_exptl_crystal_density_diffrn    1.394
_exptl_crystal_density_meas      ?
_exptl_crystal_density_method    ?
_exptl_crystal_description       thin
_exptl_crystal_F_000             1664
_exptl_crystal_size_max          0.15
_exptl_crystal_size_mid          0.1
_exptl_crystal_size_min          0.08
_exptl_transmission_factor_max   ?
_exptl_transmission_factor_min   ?
_diffrn_reflns_av_R_equivalents  0.0772
_diffrn_reflns_av_unetI/netI     0.0352
_diffrn_reflns_Laue_measured_fraction_full 0.999
_diffrn_reflns_Laue_measured_fraction_max 0.996
_diffrn_reflns_limit_h_max       11
_diffrn_reflns_limit_h_min       -13
_diffrn_reflns_limit_k_max       40
_diffrn_reflns_limit_k_min       -40
_diffrn_reflns_limit_l_max       13
_diffrn_reflns_limit_l_min       -14
_diffrn_reflns_number            84631
_diffrn_reflns_point_group_measured_fraction_full 0.999
_diffrn_reflns_point_group_measured_fraction_max 0.996
_diffrn_reflns_theta_full        25.242
_diffrn_reflns_theta_max         26.360
_diffrn_reflns_theta_min         1.917
_diffrn_ambient_temperature      298.00
_diffrn_detector_area_resol_mean 8
_diffrn_measured_fraction_theta_full 0.999
_diffrn_measured_fraction_theta_max 0.996
_diffrn_measurement_device_type  'three-circle diffractometer'
_diffrn_measurement_method       ?
_diffrn_radiation_monochromator  graphite
_diffrn_radiation_type           MoK\a
_diffrn_radiation_wavelength     0.71073
_diffrn_source                   'sealed tube'
_diffrn_source_current           1.0
_diffrn_source_power             0.05
_diffrn_source_voltage           50.0
_diffrn_standards_number         ?
_reflns_Friedel_coverage         0.000
_reflns_Friedel_fraction_full    .
_reflns_Friedel_fraction_max     .
_reflns_number_gt                4881
_reflns_number_total             7934
_reflns_special_details          
;
 Reflections were merged by SHELXL according to the crystal
 class for the calculation of statistics and refinement.
 
 _reflns_Friedel_fraction is defined as the number of unique
 Friedel pairs measured divided by the number that would be
 possible theoretically, ignoring centric projections and
 systematic absences.
;
_reflns_threshold_expression     'I > 2\s(I)'
_computing_cell_refinement       'SAINT V8.40B (?, 2016)'
_computing_data_collection       ?
_computing_data_reduction        'SAINT V8.40B (?, 2016)'
_computing_molecular_graphics    'Olex2 1.5 (Dolomanov et al., 2009)'
_computing_publication_material  'Olex2 1.5 (Dolomanov et al., 2009)'
_computing_structure_refinement  'SHELXL 2019/3 (Sheldrick, 2015)'
_computing_structure_solution    'SHELXT 2018/2 (Sheldrick, 2018)'
_refine_diff_density_max         1.185
_refine_diff_density_min         -0.770
_refine_diff_density_rms         0.096
_refine_ls_extinction_coef       .
_refine_ls_extinction_method     none
_refine_ls_goodness_of_fit_ref   1.020
_refine_ls_hydrogen_treatment    constr
_refine_ls_matrix_type           full
_refine_ls_number_parameters     248
_refine_ls_number_reflns         7934
_refine_ls_number_restraints     15
_refine_ls_R_factor_all          0.1024
_refine_ls_R_factor_gt           0.0607
_refine_ls_restrained_S_all      1.025
_refine_ls_shift/su_max          0.001
_refine_ls_shift/su_mean         0.000
_refine_ls_structure_factor_coef Fsqd
_refine_ls_weighting_details     
'w=1/[\s^2^(Fo^2^)+(0.0767P)^2^+12.4000P] where P=(Fo^2^+2Fc^2^)/3'
_refine_ls_weighting_scheme      calc
_refine_ls_wR_factor_gt          0.1562
_refine_ls_wR_factor_ref         0.1836
_refine_special_details          ?
_olex2_refinement_description    
;
1. Fixed Uiso
 At 1.2 times of:
  All C(H) groups, All C(H,H) groups
 At 1.5 times of:
  All C(H,H,H) groups
2. Restrained distances
 C25-C24 = C26-C25 = C27-C26 = C28-C27 = C29-C28 = C30-C29 = C31-C30 = C33-C31
 = C33-C32 = C34-C32 = C35-C34
 1.54 with sigma of 0.02
 C18-C17 = C22-C21
 1.6 with sigma of 0.02
 C23-C22 = C22-C21
 1.47 with sigma of 0.02
3. Uiso/Uaniso restraints and constraints
Uanis(C13) = Uanis(C14) = Uanis(C15) = Uanis(C16) = Uanis(C17) = Uanis(C18) =
Uanis(C19) = Uanis(C20) = Uanis(C21) = Uanis(C22) = Uanis(C23) = Uanis(C24)
Uanis(C25) = Uanis(C26) = Uanis(C27) = Uanis(C28) = Uanis(C29) = Uanis(C30) =
Uanis(C31) = Uanis(C32) = Uanis(C33) = Uanis(C34) = Uanis(C35)
4.a Secondary CH2 refined with riding coordinates:
 C8(H8A,H8B), C10(H10A,H10B), C12(H12A,H12B), C13(H13A,H13B), C14(H14A,H14B),
 C15(H15A,H15B), C16(H16A,H16B), C17(H17A,H17B), C18(H18A,H18B), C19(H19A,H19B),
  C20(H20A,H20B), C21(H21A,H21B), C22(H22A,H22B), C24(H24A,H24B), C25(H25A,
 H25B), C26(H26A,H26B), C27(H27A,H27B), C28(H28A,H28B), C29(H29A,H29B),
 C30(H30A,H30B), C31(H31A,H31B), C32(H32A,H32B), C33(H33A,H33B), C34(H34A,H34B)
4.b Me refined as rotating group:
 C9(H9A,H9B,H9C), C11(H11A,H11B,H11C), C23(H23A,H23B,H23C), C35(H35A,H35B,H35C)
4.c Aromatic/amide H refined with riding coordinates:
 C3(H3), C6(H6)
;
_atom_sites_solution_hydrogens   geom
_atom_sites_solution_primary     dual
_atom_sites_solution_secondary   ?
loop_
_atom_site_label
_atom_site_type_symbol
_atom_site_fract_x
_atom_site_fract_y
_atom_site_fract_z
_atom_site_U_iso_or_equiv
_atom_site_adp_type
_atom_site_occupancy
_atom_site_site_symmetry_order
_atom_site_calc_flag
_atom_site_refinement_flags_posn
_atom_site_refinement_flags_adp
_atom_site_refinement_flags_occupancy
_atom_site_disorder_assembly
_atom_site_disorder_group
Au1 Au 0.64521(3) 0.22034(2) -0.10962(4) 0.09293(19) Uani 1 1 d . . . . .
Br1 Br 0.64580(9) 0.17616(4) -0.27748(10) 0.1112(4) Uani 1 1 d . . . . .
O1 O 0.7684(6) 0.3654(3) 0.4328(7) 0.121(3) Uani 1 1 d . . . . .
O2 O 0.5287(6) 0.3640(3) 0.4322(7) 0.124(3) Uani 1 1 d . . . . .
N1 N 0.7482(6) 0.2727(2) 0.0881(7) 0.090(2) Uani 1 1 d . . . . .
N2 N 0.5441(7) 0.2713(3) 0.0872(8) 0.096(2) Uani 1 1 d . . . . .
C1 C 0.6456(8) 0.2571(3) 0.0281(9) 0.094(3) Uani 1 1 d . . . . .
C2 C 0.7116(8) 0.2965(3) 0.1840(9) 0.086(2) Uani 1 1 d . . . . .
C3 C 0.7799(8) 0.3195(3) 0.2638(9) 0.097(3) Uani 1 1 d . . . . .
H3 H 0.867513 0.319926 0.262600 0.116 Uiso 1 1 calc R U . . .
C4 C 0.7163(9) 0.3417(3) 0.3451(10) 0.098(3) Uani 1 1 d . . . . .
C5 C 0.5812(8) 0.3403(3) 0.3458(10) 0.097(3) Uani 1 1 d . . . . .
C6 C 0.5142(8) 0.3183(3) 0.2643(9) 0.099(3) Uani 1 1 d . . . . .
H6 H 0.426474 0.317915 0.263363 0.118 Uiso 1 1 calc R U . . .
C7 C 0.5834(8) 0.2960(3) 0.1811(9) 0.090(3) Uani 1 1 d . . . . .
C8 C 0.8783(9) 0.2665(4) 0.0498(12) 0.119(4) Uani 1 1 d . . . . .
H8A H 0.878226 0.260331 -0.034656 0.142 Uiso 1 1 calc R U . . .
H8B H 0.926967 0.291154 0.063227 0.142 Uiso 1 1 calc R U . . .
C9 C 0.9358(15) 0.2330(5) 0.1165(16) 0.171(6) Uani 1 1 d . . . . .
H9A H 1.008191 0.223253 0.075525 0.256 Uiso 1 1 calc R U . . .
H9B H 0.875762 0.211254 0.123605 0.256 Uiso 1 1 calc R U . . .
H9C H 0.961289 0.242300 0.194519 0.256 Uiso 1 1 calc R U . . .
C10 C 0.4103(10) 0.2653(5) 0.0449(14) 0.142(6) Uani 1 1 d . . . . .
H10A H 0.361114 0.289667 0.059003 0.170 Uiso 1 1 calc R U . . .
H10B H 0.406960 0.259385 -0.039775 0.170 Uiso 1 1 calc R U . . .
C11 C 0.3625(15) 0.2323(6) 0.1095(16) 0.192(9) Uani 1 1 d . . . . .
H11A H 0.274070 0.229277 0.091335 0.288 Uiso 1 1 calc R U . . .
H11B H 0.374774 0.237299 0.193260 0.288 Uiso 1 1 calc R U . . .
H11C H 0.406036 0.207829 0.088169 0.288 Uiso 1 1 calc R U . . .
C12 C 0.8995(10) 0.3756(4) 0.4228(12) 0.129(5) Uani 1 1 d . . . . .
H12A H 0.913053 0.390523 0.349651 0.155 Uiso 1 1 calc R U . . .
H12B H 0.950526 0.351054 0.422211 0.155 Uiso 1 1 calc R U . . .
C13 C 0.9343(19) 0.4016(7) 0.530(2) 0.219(3) Uani 1 1 d . . . . .
H13A H 0.931255 0.384194 0.599368 0.263 Uiso 1 1 calc R U . . .
H13B H 1.021655 0.409737 0.521612 0.263 Uiso 1 1 calc R U . . .
C14 C 0.867(2) 0.4363(7) 0.555(2) 0.219(3) Uani 1 1 d . . . . .
H14A H 0.780571 0.428401 0.570558 0.263 Uiso 1 1 calc R U . . .
H14B H 0.863955 0.453307 0.483757 0.263 Uiso 1 1 calc R U . . .
C15 C 0.9174(19) 0.4627(7) 0.6613(19) 0.219(3) Uani 1 1 d . . . . .
H15A H 0.940548 0.444138 0.725478 0.263 Uiso 1 1 calc R U . . .
H15B H 0.994446 0.475723 0.636390 0.263 Uiso 1 1 calc R U . . .
C16 C 0.8420(19) 0.4924(7) 0.708(2) 0.219(3) Uani 1 1 d . . . . .
H16A H 0.770566 0.479266 0.744317 0.263 Uiso 1 1 calc R U . . .
H16B H 0.809287 0.509099 0.643001 0.263 Uiso 1 1 calc R U . . .
C17 C 0.9038(18) 0.5197(7) 0.7983(19) 0.219(3) Uani 1 1 d D . . . .
H17A H 0.959206 0.538225 0.757396 0.263 Uiso 1 1 calc R U . . .
H17B H 0.955965 0.503098 0.851440 0.263 Uiso 1 1 calc R U . . .
C18 C 0.8153(18) 0.5444(6) 0.8723(19) 0.219(3) Uani 1 1 d D . . . .
H18A H 0.760582 0.526649 0.916725 0.263 Uiso 1 1 calc R U . . .
H18B H 0.763460 0.561973 0.821747 0.263 Uiso 1 1 calc R U . . .
C19 C 0.8980(19) 0.5698(7) 0.957(2) 0.219(3) Uani 1 1 d . . . . .
H19A H 0.952168 0.552016 1.004659 0.263 Uiso 1 1 calc R U . . .
H19B H 0.950940 0.587897 0.911782 0.263 Uiso 1 1 calc R U . . .
C20 C 0.8160(19) 0.5937(7) 1.035(2) 0.219(3) Uani 1 1 d . . . . .
H20A H 0.755753 0.609173 0.986749 0.263 Uiso 1 1 calc R U . . .
H20B H 0.769470 0.575492 1.085704 0.263 Uiso 1 1 calc R U . . .
C21 C 0.8933(19) 0.6218(7) 1.1089(19) 0.219(3) Uani 1 1 d D . . . .
H21A H 0.948991 0.637563 1.059692 0.263 Uiso 1 1 calc R U . . .
H21B H 0.944013 0.606642 1.166876 0.263 Uiso 1 1 calc R U . . .
C22 C 0.8024(18) 0.6492(6) 1.170(2) 0.219(3) Uani 1 1 d D . . . .
H22A H 0.740377 0.660048 1.113920 0.263 Uiso 1 1 calc R U . . .
H22B H 0.758769 0.634429 1.231920 0.263 Uiso 1 1 calc R U . . .
C23 C 0.8770(18) 0.6809(6) 1.2209(19) 0.219(3) Uani 1 1 d D . . . .
H23A H 0.826024 0.697423 1.271407 0.328 Uiso 1 1 calc R U . . .
H23B H 0.909893 0.697508 1.158457 0.328 Uiso 1 1 calc R U . . .
H23C H 0.945571 0.669409 1.267082 0.328 Uiso 1 1 calc R U . . .
C24 C 0.3981(19) 0.3696(7) 0.422(2) 0.219(3) Uani 1 1 d D . . . .
H24A H 0.355311 0.343624 0.414365 0.263 Uiso 1 1 calc R U . . .
H24B H 0.376663 0.386217 0.353198 0.263 Uiso 1 1 calc R U . . .
C25 C 0.359(2) 0.3914(8) 0.538(2) 0.272(4) Uani 1 1 d D . . . .
H25A H 0.268012 0.393164 0.538646 0.327 Uiso 1 1 calc R U . . .
H25B H 0.387054 0.375231 0.605633 0.327 Uiso 1 1 calc R U . . .
C26 C 0.413(2) 0.4326(8) 0.549(2) 0.272(4) Uani 1 1 d D . . . .
H26A H 0.393937 0.447937 0.476696 0.327 Uiso 1 1 calc R U . . .
H26B H 0.503607 0.430832 0.559083 0.327 Uiso 1 1 calc R U . . .
C27 C 0.356(2) 0.4547(8) 0.658(2) 0.272(4) Uani 1 1 d D . . . .
H27A H 0.268207 0.460922 0.638859 0.327 Uiso 1 1 calc R U . . .
H27B H 0.357824 0.436143 0.724735 0.327 Uiso 1 1 calc R U . . .
C28 C 0.421(2) 0.4931(8) 0.694(2) 0.272(4) Uani 1 1 d D . . . .
H28A H 0.432099 0.510238 0.624763 0.327 Uiso 1 1 calc R U . . .
H28B H 0.503574 0.486764 0.728043 0.327 Uiso 1 1 calc R U . . .
C29 C 0.344(2) 0.5156(8) 0.785(2) 0.272(4) Uani 1 1 d D . . . .
H29A H 0.267803 0.526462 0.746735 0.327 Uiso 1 1 calc R U . . .
H29B H 0.318505 0.496840 0.846853 0.327 Uiso 1 1 calc R U . . .
C30 C 0.419(2) 0.5497(8) 0.840(2) 0.272(4) Uani 1 1 d D . . . .
H30A H 0.444282 0.568996 0.779396 0.327 Uiso 1 1 calc R U . . .
H30B H 0.493551 0.539388 0.881225 0.327 Uiso 1 1 calc R U . . .
C31 C 0.327(2) 0.5697(9) 0.928(2) 0.272(4) Uani 1 1 d D . . . .
H31A H 0.266333 0.586527 0.884444 0.327 Uiso 1 1 calc R U . . .
H31B H 0.281638 0.548788 0.970054 0.327 Uiso 1 1 calc R U . . .
C32 C 0.307(2) 0.6133(8) 1.099(2) 0.272(4) Uani 1 1 d D . . . .
H32A H 0.245723 0.630658 1.057938 0.327 Uiso 1 1 calc R U . . .
H32B H 0.264332 0.592583 1.144177 0.327 Uiso 1 1 calc R U . . .
C33 C 0.404(2) 0.5954(8) 1.014(2) 0.272(4) Uani 1 1 d D . . . .
H33A H 0.447607 0.616822 0.972972 0.327 Uiso 1 1 calc R U . . .
H33B H 0.464896 0.578789 1.057797 0.327 Uiso 1 1 calc R U . . .
C34 C 0.400(2) 0.6371(9) 1.173(2) 0.272(4) Uani 1 1 d D . . . .
H34A H 0.454379 0.619803 1.222396 0.327 Uiso 1 1 calc R U . . .
H34B H 0.451296 0.655282 1.125934 0.327 Uiso 1 1 calc R U . . .
C35 C 0.306(2) 0.6592(8) 1.243(2) 0.272(4) Uani 1 1 d D . . . .
H35A H 0.327751 0.657359 1.326257 0.408 Uiso 1 1 calc R U . . .
H35B H 0.224063 0.647340 1.228634 0.408 Uiso 1 1 calc R U . . .
H35C H 0.303964 0.687363 1.219389 0.408 Uiso 1 1 calc R U . . .

loop_
_atom_site_aniso_label
_atom_site_aniso_U_11
_atom_site_aniso_U_22
_atom_site_aniso_U_33
_atom_site_aniso_U_23
_atom_site_aniso_U_13
_atom_site_aniso_U_12
Au1 0.0533(2) 0.1305(4) 0.0951(3) -0.0165(2) 0.00193(16) 0.00075(18)
Br1 0.0627(5) 0.1609(11) 0.1099(8) -0.0301(7) 0.0024(5) 0.0029(6)
O1 0.071(4) 0.154(7) 0.140(6) -0.057(5) 0.004(4) -0.014(4)
O2 0.063(4) 0.164(7) 0.144(6) -0.057(6) 0.006(4) -0.005(4)
N1 0.048(4) 0.121(6) 0.102(6) -0.020(5) 0.006(4) 0.003(4)
N2 0.055(4) 0.130(7) 0.103(6) -0.026(5) 0.000(4) -0.005(4)
C1 0.058(5) 0.124(8) 0.099(7) -0.014(6) 0.008(5) 0.003(5)
C2 0.049(4) 0.107(7) 0.103(7) -0.007(6) 0.007(4) 0.005(4)
C3 0.053(5) 0.132(8) 0.105(7) -0.026(6) -0.005(5) 0.004(5)
C4 0.062(5) 0.113(8) 0.119(8) -0.025(6) -0.003(5) -0.006(5)
C5 0.059(5) 0.114(7) 0.120(8) -0.033(6) 0.007(5) 0.001(5)
C6 0.052(5) 0.126(8) 0.118(8) -0.025(6) 0.002(5) 0.004(5)
C7 0.053(4) 0.112(7) 0.104(7) -0.009(6) 0.005(4) -0.008(5)
C8 0.055(5) 0.159(11) 0.141(10) -0.048(9) -0.005(6) 0.011(6)
C9 0.112(11) 0.178(14) 0.222(19) -0.023(13) -0.021(12) 0.007(10)
C10 0.068(7) 0.200(14) 0.158(12) -0.091(11) 0.030(7) -0.022(7)
C11 0.114(13) 0.22(2) 0.24(2) -0.041(16) 0.012(14) -0.032(12)
C12 0.073(6) 0.160(11) 0.154(11) -0.071(9) 0.000(6) -0.012(6)
C13 0.166(6) 0.236(8) 0.254(8) -0.056(5) -0.010(5) -0.016(5)
C14 0.166(6) 0.236(8) 0.254(8) -0.056(5) -0.010(5) -0.016(5)
C15 0.166(6) 0.236(8) 0.254(8) -0.056(5) -0.010(5) -0.016(5)
C16 0.166(6) 0.236(8) 0.254(8) -0.056(5) -0.010(5) -0.016(5)
C17 0.166(6) 0.236(8) 0.254(8) -0.056(5) -0.010(5) -0.016(5)
C18 0.166(6) 0.236(8) 0.254(8) -0.056(5) -0.010(5) -0.016(5)
C19 0.166(6) 0.236(8) 0.254(8) -0.056(5) -0.010(5) -0.016(5)
C20 0.166(6) 0.236(8) 0.254(8) -0.056(5) -0.010(5) -0.016(5)
C21 0.166(6) 0.236(8) 0.254(8) -0.056(5) -0.010(5) -0.016(5)
C22 0.166(6) 0.236(8) 0.254(8) -0.056(5) -0.010(5) -0.016(5)
C23 0.166(6) 0.236(8) 0.254(8) -0.056(5) -0.010(5) -0.016(5)
C24 0.166(6) 0.236(8) 0.254(8) -0.056(5) -0.010(5) -0.016(5)
C25 0.179(9) 0.326(13) 0.314(12) -0.014(9) 0.051(7) -0.001(7)
C26 0.179(9) 0.326(13) 0.314(12) -0.014(9) 0.051(7) -0.001(7)
C27 0.179(9) 0.326(13) 0.314(12) -0.014(9) 0.051(7) -0.001(7)
C28 0.179(9) 0.326(13) 0.314(12) -0.014(9) 0.051(7) -0.001(7)
C29 0.179(9) 0.326(13) 0.314(12) -0.014(9) 0.051(7) -0.001(7)
C30 0.179(9) 0.326(13) 0.314(12) -0.014(9) 0.051(7) -0.001(7)
C31 0.179(9) 0.326(13) 0.314(12) -0.014(9) 0.051(7) -0.001(7)
C32 0.179(9) 0.326(13) 0.314(12) -0.014(9) 0.051(7) -0.001(7)
C33 0.179(9) 0.326(13) 0.314(12) -0.014(9) 0.051(7) -0.001(7)
C34 0.179(9) 0.326(13) 0.314(12) -0.014(9) 0.051(7) -0.001(7)
C35 0.179(9) 0.326(13) 0.314(12) -0.014(9) 0.051(7) -0.001(7)

_geom_special_details            
;
 All esds (except the esd in the dihedral angle between two l.s. planes)
 are estimated using the full covariance matrix.  The cell esds are taken
 into account individually in the estimation of esds in distances, angles
 and torsion angles; correlations between esds in cell parameters are only
 used when they are defined by crystal symmetry.  An approximate (isotropic)
 treatment of cell esds is used for estimating esds involving l.s. planes.
;
loop_
_geom_bond_atom_site_label_1
_geom_bond_atom_site_label_2
_geom_bond_distance
_geom_bond_site_symmetry_2
_geom_bond_publ_flag
Au1 Br1 2.3780(12) . ?
Au1 C1 1.962(10) . ?
O1 C4 1.361(11) . ?
O1 C12 1.437(12) . ?
O2 C5 1.372(11) . ?
O2 C24 1.40(2) . ?
N1 C1 1.365(12) . ?
N1 C2 1.394(12) . ?
N1 C8 1.470(12) . ?
N2 C1 1.361(11) . ?
N2 C7 1.384(12) . ?
N2 C10 1.498(13) . ?
C2 C3 1.364(13) . ?
C2 C7 1.360(11) . ?
C3 H3 0.9300 . ?
C3 C4 1.361(13) . ?
C4 C5 1.433(12) . ?
C5 C6 1.353(13) . ?
C6 H6 0.9300 . ?
C6 C7 1.408(13) . ?
C8 H8A 0.9700 . ?
C8 H8B 0.9700 . ?
C8 C9 1.455(19) . ?
C9 H9A 0.9600 . ?
C9 H9B 0.9600 . ?
C9 H9C 0.9600 . ?
C10 H10A 0.9700 . ?
C10 H10B 0.9700 . ?
C10 C11 1.40(2) . ?
C11 H11A 0.9600 . ?
C11 H11B 0.9600 . ?
C11 H11C 0.9600 . ?
C12 H12A 0.9700 . ?
C12 H12B 0.9700 . ?
C12 C13 1.51(2) . ?
C13 H13A 0.9700 . ?
C13 H13B 0.9700 . ?
C13 C14 1.38(2) . ?
C14 H14A 0.9700 . ?
C14 H14B 0.9700 . ?
C14 C15 1.56(3) . ?
C15 H15A 0.9700 . ?
C15 H15B 0.9700 . ?
C15 C16 1.37(2) . ?
C16 H16A 0.9700 . ?
C16 H16B 0.9700 . ?
C16 C17 1.49(2) . ?
C17 H17A 0.9700 . ?
C17 H17B 0.9700 . ?
C17 C18 1.506(16) . ?
C18 H18A 0.9700 . ?
C18 H18B 0.9700 . ?
C18 C19 1.52(2) . ?
C19 H19A 0.9700 . ?
C19 H19B 0.9700 . ?
C19 C20 1.48(2) . ?
C20 H20A 0.9700 . ?
C20 H20B 0.9700 . ?
C20 C21 1.47(2) . ?
C21 H21A 0.9700 . ?
C21 H21B 0.9700 . ?
C21 C22 1.499(13) . ?
C22 H22A 0.9700 . ?
C22 H22B 0.9700 . ?
C22 C23 1.419(15) . ?
C23 H23A 0.9600 . ?
C23 H23B 0.9600 . ?
C23 H23C 0.9600 . ?
C24 H24A 0.9700 . ?
C24 H24B 0.9700 . ?
C24 C25 1.543(16) . ?
C25 H25A 0.9700 . ?
C25 H25B 0.9700 . ?
C25 C26 1.469(17) . ?
C26 H26A 0.9700 . ?
C26 H26B 0.9700 . ?
C26 C27 1.556(17) . ?
C27 H27A 0.9700 . ?
C27 H27B 0.9700 . ?
C27 C28 1.487(17) . ?
C28 H28A 0.9700 . ?
C28 H28B 0.9700 . ?
C28 C29 1.519(16) . ?
C29 H29A 0.9700 . ?
C29 H29B 0.9700 . ?
C29 C30 1.495(17) . ?
C30 H30A 0.9700 . ?
C30 H30B 0.9700 . ?
C30 C31 1.550(16) . ?
C31 H31A 0.9700 . ?
C31 H31B 0.9700 . ?
C31 C33 1.508(17) . ?
C32 H32A 0.9700 . ?
C32 H32B 0.9700 . ?
C32 C33 1.531(16) . ?
C32 C34 1.499(17) . ?
C33 H33A 0.9700 . ?
C33 H33B 0.9700 . ?
C34 H34A 0.9700 . ?
C34 H34B 0.9700 . ?
C34 C35 1.480(16) . ?
C35 H35A 0.9600 . ?
C35 H35B 0.9600 . ?
C35 H35C 0.9600 . ?

loop_
_geom_angle_atom_site_label_1
_geom_angle_atom_site_label_2
_geom_angle_atom_site_label_3
_geom_angle
_geom_angle_site_symmetry_1
_geom_angle_site_symmetry_3
_geom_angle_publ_flag
C1 Au1 Br1 179.5(3) . . ?
C4 O1 C12 116.9(8) . . ?
C5 O2 C24 116.0(11) . . ?
C1 N1 C2 110.9(7) . . ?
C1 N1 C8 123.1(8) . . ?
C2 N1 C8 125.9(8) . . ?
C1 N2 C7 110.2(7) . . ?
C1 N2 C10 123.7(8) . . ?
C7 N2 C10 125.7(8) . . ?
N1 C1 Au1 127.3(6) . . ?
N2 C1 Au1 127.5(7) . . ?
N2 C1 N1 105.1(8) . . ?
C3 C2 N1 131.6(8) . . ?
C7 C2 N1 105.8(8) . . ?
C7 C2 C3 122.5(9) . . ?
C2 C3 H3 120.9 . . ?
C4 C3 C2 118.2(8) . . ?
C4 C3 H3 120.9 . . ?
O1 C4 C3 126.3(9) . . ?
O1 C4 C5 113.7(9) . . ?
C3 C4 C5 119.9(9) . . ?
O2 C5 C4 114.2(9) . . ?
C6 C5 O2 124.4(8) . . ?
C6 C5 C4 121.4(9) . . ?
C5 C6 H6 121.5 . . ?
C5 C6 C7 116.9(8) . . ?
C7 C6 H6 121.5 . . ?
N2 C7 C6 131.1(8) . . ?
C2 C7 N2 107.9(8) . . ?
C2 C7 C6 121.0(9) . . ?
N1 C8 H8A 109.7 . . ?
N1 C8 H8B 109.7 . . ?
H8A C8 H8B 108.2 . . ?
C9 C8 N1 109.8(12) . . ?
C9 C8 H8A 109.7 . . ?
C9 C8 H8B 109.7 . . ?
C8 C9 H9A 109.5 . . ?
C8 C9 H9B 109.5 . . ?
C8 C9 H9C 109.5 . . ?
H9A C9 H9B 109.5 . . ?
H9A C9 H9C 109.5 . . ?
H9B C9 H9C 109.5 . . ?
N2 C10 H10A 110.4 . . ?
N2 C10 H10B 110.4 . . ?
H10A C10 H10B 108.6 . . ?
C11 C10 N2 106.8(15) . . ?
C11 C10 H10A 110.4 . . ?
C11 C10 H10B 110.4 . . ?
C10 C11 H11A 109.5 . . ?
C10 C11 H11B 109.5 . . ?
C10 C11 H11C 109.5 . . ?
H11A C11 H11B 109.5 . . ?
H11A C11 H11C 109.5 . . ?
H11B C11 H11C 109.5 . . ?
O1 C12 H12A 110.4 . . ?
O1 C12 H12B 110.4 . . ?
O1 C12 C13 106.6(11) . . ?
H12A C12 H12B 108.6 . . ?
C13 C12 H12A 110.4 . . ?
C13 C12 H12B 110.4 . . ?
C12 C13 H13A 107.2 . . ?
C12 C13 H13B 107.2 . . ?
H13A C13 H13B 106.8 . . ?
C14 C13 C12 120.6(19) . . ?
C14 C13 H13A 107.2 . . ?
C14 C13 H13B 107.2 . . ?
C13 C14 H14A 108.3 . . ?
C13 C14 H14B 108.3 . . ?
C13 C14 C15 116(2) . . ?
H14A C14 H14B 107.4 . . ?
C15 C14 H14A 108.3 . . ?
C15 C14 H14B 108.3 . . ?
C14 C15 H15A 107.4 . . ?
C14 C15 H15B 107.4 . . ?
H15A C15 H15B 107.0 . . ?
C16 C15 C14 120(2) . . ?
C16 C15 H15A 107.4 . . ?
C16 C15 H15B 107.4 . . ?
C15 C16 H16A 108.3 . . ?
C15 C16 H16B 108.3 . . ?
C15 C16 C17 115.8(19) . . ?
H16A C16 H16B 107.4 . . ?
C17 C16 H16A 108.3 . . ?
C17 C16 H16B 108.3 . . ?
C16 C17 H17A 108.4 . . ?
C16 C17 H17B 108.4 . . ?
C16 C17 C18 115.4(18) . . ?
H17A C17 H17B 107.5 . . ?
C18 C17 H17A 108.4 . . ?
C18 C17 H17B 108.4 . . ?
C17 C18 H18A 110.5 . . ?
C17 C18 H18B 110.5 . . ?
C17 C18 C19 106.4(17) . . ?
H18A C18 H18B 108.6 . . ?
C19 C18 H18A 110.5 . . ?
C19 C18 H18B 110.5 . . ?
C18 C19 H19A 109.9 . . ?
C18 C19 H19B 109.9 . . ?
H19A C19 H19B 108.3 . . ?
C20 C19 C18 108.8(17) . . ?
C20 C19 H19A 109.9 . . ?
C20 C19 H19B 109.9 . . ?
C19 C20 H20A 109.7 . . ?
C19 C20 H20B 109.7 . . ?
H20A C20 H20B 108.2 . . ?
C21 C20 C19 109.9(18) . . ?
C21 C20 H20A 109.7 . . ?
C21 C20 H20B 109.7 . . ?
C20 C21 H21A 110.5 . . ?
C20 C21 H21B 110.5 . . ?
C20 C21 C22 106.2(17) . . ?
H21A C21 H21B 108.7 . . ?
C22 C21 H21A 110.5 . . ?
C22 C21 H21B 110.5 . . ?
C21 C22 H22A 110.7 . . ?
C21 C22 H22B 110.7 . . ?
H22A C22 H22B 108.8 . . ?
C23 C22 C21 105.4(17) . . ?
C23 C22 H22A 110.7 . . ?
C23 C22 H22B 110.7 . . ?
C22 C23 H23A 109.5 . . ?
C22 C23 H23B 109.5 . . ?
C22 C23 H23C 109.5 . . ?
H23A C23 H23B 109.5 . . ?
H23A C23 H23C 109.5 . . ?
H23B C23 H23C 109.5 . . ?
O2 C24 H24A 110.5 . . ?
O2 C24 H24B 110.5 . . ?
O2 C24 C25 106.3(16) . . ?
H24A C24 H24B 108.7 . . ?
C25 C24 H24A 110.5 . . ?
C25 C24 H24B 110.5 . . ?
C24 C25 H25A 109.0 . . ?
C24 C25 H25B 109.0 . . ?
H25A C25 H25B 107.8 . . ?
C26 C25 C24 113(2) . . ?
C26 C25 H25A 109.0 . . ?
C26 C25 H25B 109.0 . . ?
C25 C26 H26A 109.7 . . ?
C25 C26 H26B 109.7 . . ?
C25 C26 C27 109.9(19) . . ?
H26A C26 H26B 108.2 . . ?
C27 C26 H26A 109.7 . . ?
C27 C26 H26B 109.7 . . ?
C26 C27 H27A 108.5 . . ?
C26 C27 H27B 108.5 . . ?
H27A C27 H27B 107.5 . . ?
C28 C27 C26 115(2) . . ?
C28 C27 H27A 108.5 . . ?
C28 C27 H27B 108.5 . . ?
C27 C28 H28A 109.6 . . ?
C27 C28 H28B 109.6 . . ?
C27 C28 C29 110.1(19) . . ?
H28A C28 H28B 108.2 . . ?
C29 C28 H28A 109.6 . . ?
C29 C28 H28B 109.6 . . ?
C28 C29 H29A 109.6 . . ?
C28 C29 H29B 109.6 . . ?
H29A C29 H29B 108.1 . . ?
C30 C29 C28 110.4(19) . . ?
C30 C29 H29A 109.6 . . ?
C30 C29 H29B 109.6 . . ?
C29 C30 H30A 111.0 . . ?
C29 C30 H30B 111.0 . . ?
C29 C30 C31 103.9(19) . . ?
H30A C30 H30B 109.0 . . ?
C31 C30 H30A 111.0 . . ?
C31 C30 H30B 111.0 . . ?
C30 C31 H31A 110.1 . . ?
C30 C31 H31B 110.1 . . ?
H31A C31 H31B 108.4 . . ?
C33 C31 C30 108.2(19) . . ?
C33 C31 H31A 110.1 . . ?
C33 C31 H31B 110.1 . . ?
H32A C32 H32B 110.1 . . ?
C33 C32 H32A 112.6 . . ?
C33 C32 H32B 112.6 . . ?
C34 C32 H32A 112.6 . . ?
C34 C32 H32B 112.6 . . ?
C34 C32 C33 95.9(18) . . ?
C31 C33 C32 105.0(18) . . ?
C31 C33 H33A 110.7 . . ?
C31 C33 H33B 110.7 . . ?
C32 C33 H33A 110.7 . . ?
C32 C33 H33B 110.7 . . ?
H33A C33 H33B 108.8 . . ?
C32 C34 H34A 112.6 . . ?
C32 C34 H34B 112.6 . . ?
H34A C34 H34B 110.1 . . ?
C35 C34 C32 95.9(18) . . ?
C35 C34 H34A 112.6 . . ?
C35 C34 H34B 112.6 . . ?
C34 C35 H35A 109.5 . . ?
C34 C35 H35B 109.5 . . ?
C34 C35 H35C 109.5 . . ?
H35A C35 H35B 109.5 . . ?
H35A C35 H35C 109.5 . . ?
H35B C35 H35C 109.5 . . ?

loop_
_geom_torsion_atom_site_label_1
_geom_torsion_atom_site_label_2
_geom_torsion_atom_site_label_3
_geom_torsion_atom_site_label_4
_geom_torsion
_geom_torsion_site_symmetry_1
_geom_torsion_site_symmetry_2
_geom_torsion_site_symmetry_3
_geom_torsion_site_symmetry_4
_geom_torsion_publ_flag
O1 C4 C5 O2 1.9(14) . . . . ?
O1 C4 C5 C6 179.7(11) . . . . ?
O1 C12 C13 C14 -54(3) . . . . ?
O2 C5 C6 C7 179.4(10) . . . . ?
O2 C24 C25 C26 65(3) . . . . ?
N1 C2 C3 C4 176.2(11) . . . . ?
N1 C2 C7 N2 1.6(12) . . . . ?
N1 C2 C7 C6 -178.0(10) . . . . ?
C1 N1 C2 C3 -176.1(11) . . . . ?
C1 N1 C2 C7 -1.0(12) . . . . ?
C1 N1 C8 C9 -97.6(13) . . . . ?
C1 N2 C7 C2 -1.8(13) . . . . ?
C1 N2 C7 C6 177.8(11) . . . . ?
C1 N2 C10 C11 99.3(14) . . . . ?
C2 N1 C1 Au1 -177.7(8) . . . . ?
C2 N1 C1 N2 -0.1(12) . . . . ?
C2 N1 C8 C9 86.1(14) . . . . ?
C2 C3 C4 O1 178.2(10) . . . . ?
C2 C3 C4 C5 0.5(17) . . . . ?
C3 C2 C7 N2 177.3(10) . . . . ?
C3 C2 C7 C6 -2.3(17) . . . . ?
C3 C4 C5 O2 179.9(11) . . . . ?
C3 C4 C5 C6 -2.3(18) . . . . ?
C4 O1 C12 C13 -179.8(13) . . . . ?
C4 C5 C6 C7 1.8(17) . . . . ?
C5 O2 C24 C25 171.8(15) . . . . ?
C5 C6 C7 N2 -179.0(11) . . . . ?
C5 C6 C7 C2 0.5(17) . . . . ?
C7 N2 C1 Au1 178.7(8) . . . . ?
C7 N2 C1 N1 1.1(12) . . . . ?
C7 N2 C10 C11 -89.5(15) . . . . ?
C7 C2 C3 C4 1.7(17) . . . . ?
C8 N1 C1 Au1 5.5(16) . . . . ?
C8 N1 C1 N2 -176.9(10) . . . . ?
C8 N1 C2 C3 0.6(19) . . . . ?
C8 N1 C2 C7 175.7(11) . . . . ?
C10 N2 C1 Au1 -8.8(17) . . . . ?
C10 N2 C1 N1 173.6(12) . . . . ?
C10 N2 C7 C2 -174.0(12) . . . . ?
C10 N2 C7 C6 6(2) . . . . ?
C12 O1 C4 C3 15.4(18) . . . . ?
C12 O1 C4 C5 -166.8(11) . . . . ?
C12 C13 C14 C15 -175.4(17) . . . . ?
C13 C14 C15 C16 -166(2) . . . . ?
C14 C15 C16 C17 -172(2) . . . . ?
C15 C16 C17 C18 -164(2) . . . . ?
C16 C17 C18 C19 -179.8(19) . . . . ?
C17 C18 C19 C20 -178.1(19) . . . . ?
C18 C19 C20 C21 -174.0(19) . . . . ?
C19 C20 C21 C22 171.3(19) . . . . ?
C20 C21 C22 C23 -168.2(19) . . . . ?
C24 O2 C5 C4 168.3(14) . . . . ?
C24 O2 C5 C6 -9(2) . . . . ?
C24 C25 C26 C27 173(2) . . . . ?
C25 C26 C27 C28 168(3) . . . . ?
C26 C27 C28 C29 170(2) . . . . ?
C27 C28 C29 C30 169(3) . . . . ?
C28 C29 C30 C31 179(2) . . . . ?
C29 C30 C31 C33 162(2) . . . . ?
C30 C31 C33 C32 -179(2) . . . . ?
C33 C32 C34 C35 172(2) . . . . ?
C34 C32 C33 C31 -179(2) . . . . ?

_shelx_res_file                  
;
TITL mo_ccAHN_351_B_20Nov2024_0m_a.res in P2(1)/n
    mo_ccahn_351_b_20nov2024_0m_a.res
    created by SHELXL-2019/3 at 17:42:47 on 24-Nov-2024
REM Old TITL mo_ccAHN_351_B_20Nov2024_0m in P2(1)/n
REM SHELXT solution in P2(1)/n: R1 0.288, Rweak 0.030, Alpha 0.168
REM <I/s> 0.365 for 164 systematic absences, Orientation as input
REM Formula found by SHELXT: C19 Au Br N5 O
REM LIST 4
REM LIST 6
REM DELU
REM SIMU 0.02 0.04
CELL 0.71073 10.605 32.8095 11.2301 90 91.462 90
ZERR 4 0.0003 0.001 0.0003 0 0.001 0
LATT 1
SYMM 0.5-X,0.5+Y,0.5-Z
SFAC C H Au Br N O
UNIT 140 248 4 4 8 8
EADP C13 > C24
EADP C25 > C35
DFIX 1.54 C25 C24 C26 C25 C27 C26 C28 C27 C29 C28 C30 C29 C31 C30 C33 C31 =
 C33 C32 C34 C32 C35 C34
DFIX 1.6 C18 C17 C22 C21
DFIX 1.47 C23 C22 C22 C21

L.S. 10
PLAN  19
SIZE 0.08 0.1 0.15
TEMP 24.85
CONF
LIST 4
BOND $H
fmap 2
acta
MORE -1
REM <olex2.extras>
REM <HklSrc "%.\\mo_ccAHN_351_B_20Nov2024_0m_a.hkl">
REM </olex2.extras>

WGHT    0.076700   12.400000
FVAR       0.28364
AU1   3    0.645208    0.220335   -0.109616    11.00000    0.05329    0.13046 =
         0.09506   -0.01648    0.00193    0.00075
BR1   4    0.645805    0.176164   -0.277485    11.00000    0.06274    0.16091 =
         0.10992   -0.03005    0.00243    0.00293
O1    6    0.768403    0.365400    0.432807    11.00000    0.07076    0.15362 =
         0.14012   -0.05673    0.00408   -0.01373
O2    6    0.528673    0.363960    0.432227    11.00000    0.06302    0.16400 =
         0.14369   -0.05674    0.00595   -0.00483
N1    5    0.748240    0.272732    0.088087    11.00000    0.04841    0.12106 =
         0.10163   -0.01970    0.00588    0.00280
N2    5    0.544109    0.271346    0.087180    11.00000    0.05471    0.13045 =
         0.10276   -0.02572   -0.00037   -0.00491
C1    1    0.645617    0.257144    0.028051    11.00000    0.05800    0.12444 =
         0.09869   -0.01371    0.00773    0.00251
C2    1    0.711626    0.296540    0.184003    11.00000    0.04897    0.10725 =
         0.10279   -0.00740    0.00729    0.00548
C3    1    0.779869    0.319480    0.263754    11.00000    0.05270    0.13208 =
         0.10517   -0.02563   -0.00492    0.00405
AFIX  43
H3    2    0.867513    0.319926    0.262600    11.00000   -1.20000
AFIX   0
C4    1    0.716268    0.341712    0.345103    11.00000    0.06203    0.11276 =
         0.11893   -0.02490   -0.00346   -0.00590
C5    1    0.581214    0.340286    0.345819    11.00000    0.05928    0.11358 =
         0.11963   -0.03334    0.00694    0.00148
C6    1    0.514181    0.318287    0.264346    11.00000    0.05210    0.12594 =
         0.11774   -0.02460    0.00201    0.00447
AFIX  43
H6    2    0.426474    0.317915    0.263363    11.00000   -1.20000
AFIX   0
C7    1    0.583364    0.295973    0.181089    11.00000    0.05301    0.11186 =
         0.10410   -0.00908    0.00525   -0.00846
C8    1    0.878339    0.266462    0.049844    11.00000    0.05511    0.15883 =
         0.14127   -0.04811   -0.00478    0.01080
AFIX  23
H8A   2    0.878226    0.260331   -0.034656    11.00000   -1.20000
H8B   2    0.926967    0.291154    0.063227    11.00000   -1.20000
AFIX   0
C9    1    0.935779    0.232970    0.116544    11.00000    0.11154    0.17788 =
         0.22170   -0.02289   -0.02084    0.00717
AFIX  37
H9A   2    1.008191    0.223253    0.075525    11.00000   -1.50000
H9B   2    0.875762    0.211254    0.123605    11.00000   -1.50000
H9C   2    0.961289    0.242300    0.194519    11.00000   -1.50000
AFIX   0
C10   1    0.410300    0.265295    0.044878    11.00000    0.06844    0.19970 =
         0.15795   -0.09080    0.03026   -0.02181
AFIX  23
H10A  2    0.361114    0.289667    0.059003    11.00000   -1.20000
H10B  2    0.406960    0.259385   -0.039775    11.00000   -1.20000
AFIX   0
C11   1    0.362512    0.232314    0.109528    11.00000    0.11401    0.22273 =
         0.24065   -0.04075    0.01245   -0.03189
AFIX  37
H11A  2    0.274070    0.229277    0.091335    11.00000   -1.50000
H11B  2    0.374774    0.237299    0.193260    11.00000   -1.50000
H11C  2    0.406036    0.207829    0.088169    11.00000   -1.50000
AFIX   0
C12   1    0.899497    0.375586    0.422756    11.00000    0.07349    0.16024 =
         0.15445   -0.07123    0.00044   -0.01172
AFIX  23
H12A  2    0.913053    0.390523    0.349651    11.00000   -1.20000
H12B  2    0.950526    0.351054    0.422211    11.00000   -1.20000
AFIX   0
C13   1    0.934350    0.401611    0.529710    11.00000    0.16613    0.23562 =
         0.25375   -0.05640   -0.00976   -0.01633
AFIX  23
H13A  2    0.931255    0.384194    0.599368    11.00000   -1.20000
H13B  2    1.021655    0.409737    0.521612    11.00000   -1.20000
AFIX   0
C14   1    0.866594    0.436334    0.554500    11.00000    0.16613    0.23562 =
         0.25375   -0.05640   -0.00976   -0.01633
AFIX  23
H14A  2    0.780571    0.428401    0.570558    11.00000   -1.20000
H14B  2    0.863955    0.453307    0.483757    11.00000   -1.20000
AFIX   0
C15   1    0.917391    0.462669    0.661266    11.00000    0.16613    0.23562 =
         0.25375   -0.05640   -0.00976   -0.01633
AFIX  23
H15A  2    0.940548    0.444138    0.725478    11.00000   -1.20000
H15B  2    0.994446    0.475723    0.636390    11.00000   -1.20000
AFIX   0
C16   1    0.841982    0.492377    0.707986    11.00000    0.16613    0.23562 =
         0.25375   -0.05640   -0.00976   -0.01633
AFIX  23
H16A  2    0.770566    0.479266    0.744317    11.00000   -1.20000
H16B  2    0.809287    0.509099    0.643001    11.00000   -1.20000
AFIX   0
C17   1    0.903793    0.519662    0.798287    11.00000    0.16613    0.23562 =
         0.25375   -0.05640   -0.00976   -0.01633
AFIX  23
H17A  2    0.959206    0.538225    0.757396    11.00000   -1.20000
H17B  2    0.955965    0.503098    0.851440    11.00000   -1.20000
AFIX   0
C18   1    0.815350    0.544410    0.872276    11.00000    0.16613    0.23562 =
         0.25375   -0.05640   -0.00976   -0.01633
AFIX  23
H18A  2    0.760582    0.526649    0.916725    11.00000   -1.20000
H18B  2    0.763460    0.561973    0.821747    11.00000   -1.20000
AFIX   0
C19   1    0.897984    0.569755    0.956898    11.00000    0.16613    0.23562 =
         0.25375   -0.05640   -0.00976   -0.01633
AFIX  23
H19A  2    0.952168    0.552016    1.004659    11.00000   -1.20000
H19B  2    0.950940    0.587897    0.911782    11.00000   -1.20000
AFIX   0
C20   1    0.816032    0.593715    1.034921    11.00000    0.16613    0.23562 =
         0.25375   -0.05640   -0.00976   -0.01633
AFIX  23
H20A  2    0.755753    0.609173    0.986749    11.00000   -1.20000
H20B  2    0.769470    0.575492    1.085704    11.00000   -1.20000
AFIX   0
C21   1    0.893263    0.621754    1.108942    11.00000    0.16613    0.23562 =
         0.25375   -0.05640   -0.00976   -0.01633
AFIX  23
H21A  2    0.948991    0.637563    1.059692    11.00000   -1.20000
H21B  2    0.944013    0.606642    1.166876    11.00000   -1.20000
AFIX   0
C22   1    0.802368    0.649161    1.170408    11.00000    0.16613    0.23562 =
         0.25375   -0.05640   -0.00976   -0.01633
AFIX  23
H22A  2    0.740377    0.660048    1.113920    11.00000   -1.20000
H22B  2    0.758769    0.634429    1.231920    11.00000   -1.20000
AFIX   0
C23   1    0.876996    0.680945    1.220922    11.00000    0.16613    0.23562 =
         0.25375   -0.05640   -0.00976   -0.01633
AFIX  37
H23A  2    0.826024    0.697423    1.271407    11.00000   -1.50000
H23B  2    0.909893    0.697508    1.158457    11.00000   -1.50000
H23C  2    0.945571    0.669409    1.267082    11.00000   -1.50000
AFIX   0
C24   1    0.398114    0.369646    0.422320    11.00000    0.16613    0.23562 =
         0.25375   -0.05640   -0.00976   -0.01633
AFIX  23
H24A  2    0.355311    0.343624    0.414365    11.00000   -1.20000
H24B  2    0.376663    0.386217    0.353198    11.00000   -1.20000
AFIX   0
C25   1    0.359276    0.391387    0.537546    11.00000    0.17881    0.32581 =
         0.31411   -0.01400    0.05107   -0.00124
AFIX  23
H25A  2    0.268012    0.393164    0.538646    11.00000   -1.20000
H25B  2    0.387054    0.375231    0.605633    11.00000   -1.20000
AFIX   0
C26   1    0.412673    0.432553    0.548756    11.00000    0.17881    0.32581 =
         0.31411   -0.01400    0.05107   -0.00124
AFIX  23
H26A  2    0.393937    0.447937    0.476696    11.00000   -1.20000
H26B  2    0.503607    0.430832    0.559083    11.00000   -1.20000
AFIX   0
C27   1    0.355932    0.454714    0.657505    11.00000    0.17881    0.32581 =
         0.31411   -0.01400    0.05107   -0.00124
AFIX  23
H27A  2    0.268207    0.460922    0.638859    11.00000   -1.20000
H27B  2    0.357824    0.436143    0.724735    11.00000   -1.20000
AFIX   0
C28   1    0.420879    0.493063    0.693995    11.00000    0.17881    0.32581 =
         0.31411   -0.01400    0.05107   -0.00124
AFIX  23
H28A  2    0.432099    0.510238    0.624763    11.00000   -1.20000
H28B  2    0.503574    0.486764    0.728043    11.00000   -1.20000
AFIX   0
C29   1    0.343616    0.515610    0.785076    11.00000    0.17881    0.32581 =
         0.31411   -0.01400    0.05107   -0.00124
AFIX  23
H29A  2    0.267803    0.526462    0.746735    11.00000   -1.20000
H29B  2    0.318505    0.496840    0.846853    11.00000   -1.20000
AFIX   0
C30   1    0.418863    0.549674    0.839596    11.00000    0.17881    0.32581 =
         0.31411   -0.01400    0.05107   -0.00124
AFIX  23
H30A  2    0.444282    0.568996    0.779396    11.00000   -1.20000
H30B  2    0.493551    0.539388    0.881225    11.00000   -1.20000
AFIX   0
C31   1    0.327136    0.569659    0.927591    11.00000    0.17881    0.32581 =
         0.31411   -0.01400    0.05107   -0.00124
AFIX  23
H31A  2    0.266333    0.586527    0.884444    11.00000   -1.20000
H31B  2    0.281638    0.548788    0.970054    11.00000   -1.20000
AFIX   0
C32   1    0.307054    0.613339    1.098764    11.00000    0.17881    0.32581 =
         0.31411   -0.01400    0.05107   -0.00124
AFIX  23
H32A  2    0.245723    0.630658    1.057938    11.00000   -1.20000
H32B  2    0.264332    0.592583    1.144177    11.00000   -1.20000
AFIX   0
C33   1    0.403554    0.595354    1.014306    11.00000    0.17881    0.32581 =
         0.31411   -0.01400    0.05107   -0.00124
AFIX  23
H33A  2    0.447607    0.616822    0.972972    11.00000   -1.20000
H33B  2    0.464896    0.578789    1.057797    11.00000   -1.20000
AFIX   0
C34   1    0.400423    0.637148    1.173155    11.00000    0.17881    0.32581 =
         0.31411   -0.01400    0.05107   -0.00124
AFIX  23
H34A  2    0.454379    0.619803    1.222396    11.00000   -1.20000
H34B  2    0.451296    0.655282    1.125934    11.00000   -1.20000
AFIX   0
C35   1    0.305738    0.659242    1.242989    11.00000    0.17881    0.32581 =
         0.31411   -0.01400    0.05107   -0.00124
AFIX  37
H35A  2    0.327751    0.657359    1.326257    11.00000   -1.50000
H35B  2    0.224063    0.647340    1.228634    11.00000   -1.50000
H35C  2    0.303964    0.687363    1.219389    11.00000   -1.50000
AFIX   0
HKLF 4


REM  mo_ccAHN_351_B_20Nov2024_0m_a.res in P2(1)/n
REM wR2 = 0.1836, GooF = S = 1.020, Restrained GooF = 1.025 for all data
REM R1 = 0.0607 for 4881 Fo > 4sig(Fo) and 0.1024 for all 7934 data
REM 248 parameters refined using 15 restraints

END

WGHT      0.0767     12.4002

REM Highest difference peak  1.185,  deepest hole -0.770,  1-sigma level  0.096
Q1    1   0.6492  0.2025 -0.0441  11.00000  0.05    1.18
Q2    1   0.3419  0.2793 -0.0168  11.00000  0.05    0.67
Q3    1   0.9412  0.2745 -0.0196  11.00000  0.05    0.50
Q4    1   0.3747  0.7268  1.1368  11.00000  0.05    0.48
Q5    1   0.3648  0.6582  1.2236  11.00000  0.05    0.46
Q6    1   0.4062  0.5146  0.7980  11.00000  0.05    0.45
Q7    1   0.3678  0.4212  0.4473  11.00000  0.05    0.44
Q8    1   0.8150  0.5678  0.9672  11.00000  0.05    0.41
Q9    1   0.8019  0.6148  1.1392  11.00000  0.05    0.40
Q10   1   0.4188  0.5778  0.9286  11.00000  0.05    0.39
Q11   1   0.3463  0.6318  1.0793  11.00000  0.05    0.39
Q12   1   0.9335  0.4234  0.4380  11.00000  0.05    0.38
Q13   1   0.9207  0.6532  1.1219  11.00000  0.05    0.38
Q14   1   0.4329  0.5677  0.9615  11.00000  0.05    0.37
Q15   1   0.8242  0.5216  0.7945  11.00000  0.05    0.37
Q16   1   0.3701  0.4851  0.5863  11.00000  0.05    0.36
Q17   1   1.0092  0.2199  0.3317  11.00000  0.05    0.36
Q18   1   0.7273  0.2585 -0.0641  11.00000  0.05    0.33
Q19   1   0.8945  0.5250  0.8818  11.00000  0.05    0.32
;
_shelx_res_checksum              64810
_olex2_submission_special_instructions 'No special instructions were received'
_chemical_properties_physical    Heat-sensitive,Light-sensitive
_exptl_crystal_preparation       Luminescent
